# Supplementary material for: The TNFα-Transgenic Rat: Hippocampal Synaptic Integrity, Cognition, Function, and Post-Ischemic Cell Loss
Source: PLoS One. 2016 May 4;11(5):e0154721. doi: 10.1371/journal.pone.0154721 (PMC4856338; doi:10.1371/journal.pone.0154721)
Supplement: S1 File — (XLS) [file pone.0154721.s001.xls]

## Sheet: FIg 1 Syn. Strength
NOTES		A4522 slice 1				A4522 slice 2				A4524 slice 1				A4524 slice 2				A4526 slice 1				A4527 Slice 1				A4527 Slice 2				A4537	slice 1			A4537	slice 2			a4577	slice 1			a4577	slice 2			A-4598	slice 1
			synaptic strength				synaptic strength				synaptic strength				synaptic strength				synaptic strength				synaptic strength				synaptic strength				synaptic strength				synaptic strength				synaptic strength				synaptic strength				synaptic strength
		Stim	FP	EPSP		Stim	FP	EPSP		Stim	FP	EPSP		Stim	FP	EPSP		Stim	FP	EPSP		Stim	FP	EPSP		Stim	FP	EPSP		Stim	FP	EPSP		Stim	FP	EPSP		Stim	FP	EPSP		Stim	FP	EPSP		Stim	FP	EPSP
		30	0.0854492	2e-07		30	0.0061034	0.012207		30	0.003235	0.0070192		30	0.0172732	0.0166624		30	0.017578	0.0016478		30	0.0053712	0.0007326		30	0.0110474	0.0211182		30	0.0042116	0.0194094		30	0.0006714	0.0006102		30	0.0422364	0.0078736		30	0.0023192	0.017334		30	0.0079346	0.0055544
		50	0.0854492	0.0305154		50	0.0854492	0.061035		50	0.0324098	0.0755006		50	0.110596	0.0816038		50	0.0614624	0.083252		50	0.0507812	0.0754392		50	0.112122	0.206909		50	0.0283814	0.123962		50	0.0061644	0.0514528		50	0.226807	0.145996		50	0.0527954	0.0390626		50	0.0528566	0.0991822
		100	0.183106	0.561523		100	0.286865	0.207519		100	0.289734	0.432861		100	0.486511	0.331482		100	0.285889	0.281128		100	0.224548	0.33136		100	0.48175	0.834961		100	0.213501	0.525879		100	0.0270384	0.348205		100	0.736023	0.4776		100	0.267822	0.342956		100	0.282776	0.469238
		150	0.366211	0.848389		150	0.598144	0.469971		150	0.507568	0.66803		150	0.803222	0.518005		150	0.470032	0.445068		150	0.419189	0.616882		150	0.766296	1.08325		150	0.376038	0.749695		150	0.0967406	0.526184		150	1.18707	0.664429		150	0.49939	0.57843		150	0.468079	0.671692
		200	0.506592	1.14136		200	0.79956	0.634766		200	0.709045	0.786133		200	1.07733	0.693848		200	0.654846	0.629639		200	0.589782	0.794799		200	1.00018	1.22876		200	0.517761	0.835144		200	0.18103	0.784119		200	1.56348	0.805115		200	0.715332	0.741577		200	0.652893	0.802429
		250	0.671387	1.36108		250	1.06812	0.817871		250	0.879517	0.848877		250	1.26953	0.828735		250	0.789246	0.734863		250	0.739929	0.914489		250	1.22937	1.26251		250	0.689148	0.775696		250	0.245239	0.89154		250	1.88708	0.971863		250	0.881287	0.869446		250	0.758728	0.913452
		300	0.775146	1.44043		300	1.17187	1.00098		300	1.03894	0.910095		300	1.42773	0.989319		300	0.921997	0.749268		300	0.857666	0.992554		300	1.39728	1.31775		300	0.810913	0.745178		300	0.308411	0.994507		300	2.16943	1.06708		300	1.03979	0.956664		300	0.866028	1.01471
		400	1.07422	1.71509		400	1.42822	1.07422		400	1.30347	0.981079		400	1.68939	1.23376		400	1.17072	0.959717		400	1.08636	1.04285		400	1.66101	1.33728		400	0.98706	0.648681		400	0.372986	1.08563		400	2.64032	1.32703		400	1.27789	1.07165		400	1.00629	1.16248
		500	1.43433	1.9104		500	1.49536	1.19019		500	1.49628	0.968079		500	1.86652	1.36908		500	1.34747	0.975769		500	1.32117	1.00903		500	1.91144	1.28351		500	1.11621	0.582459		500	0.471741	1.29926		500	2.9715	1.53003		500	1.46905	1.18091		500	1.09021	1.29907
		B4523	slice 1			B4523	slice2			B4525	slice1			B4525	slice2			B4525	slice3			B4536	slice 1			B4536	slice 2			brat	slice 1			b4581	slice 1			b4581	slice 2			B-4601	slice 1			B-4601	slice 2
			synaptic strength				synaptic strength				synaptic strength				synaptic strength				synaptic strength				synaptic strength				synaptic strength				synaptic strength				synaptic strength				synaptic strength				synaptic strength				synaptic strength
		Stim	FP	EPSP		Stim	FP	EPSP		Stim	FP	EPSP		Stim	FP	EPSP		Stim	FP	EPSP		Stim	FP	EPSP		Stim	FP	EPSP		Stim	FP	EPSP		Stim	FP	EPSP		Stim	FP	EPSP		Stim	FP	EPSP		Stim	FP	EPSP
		30	0.0549318	0.0305176		30	0.0061034	0.0122068		30	0.008484	0.0270386		30	0.0034178	0.0086056		30	0.0037232	0.0509032		30	0.0023194	0.0139158		30	0.0174558	0.0042112		30	0.100037	0.0744628		30	0.0375978	0.0635376		30	0.0030516	0.0123902		30	0.0015258	0.0008546		30	0.0007324	0.0134886
		50	0	0.0793458		50	0.109863	0.170899		50	0.0813598	0.223877		50	0.0050658	0.0522462		50	0.061462	0.152343		50	0.0702514	0.171509		50	0.0519406	0.122986		50	0.291809	0.237732		50	0.124145	0.307922		50	0.0180054	0.0720826		50	0.098816	0.122253		50	0.118469	0.235351
		100	0.189209	0.67749		100	0.354004	0.683594		100	0.26648	0.604614		100	0.0819702	0.227417		100	0.197449	0.484314		100	0.334595	0.57959		100	0.257507	0.337708		100	0.664429	0.459961		100	0.38092	0.768982		100	0.281799	0.597595		100	0.521057	0.593445		100	0.396606	0.810364
		150	0.512695	0.860596		150	0.506592	0.946045		150	0.487976	0.766907		150	0.131103	0.432251		150	0.404114	0.748047		150	0.57312	0.780395		150	0.448547	0.497619		150	0.975098	0.599304		150	0.714295	1.26215		150	0.484192	1.01215		150	0.858276	0.894775		150	0.589111	1.17651
		200	0.732422	1.07422		200	0.787353	1.12915		200	0.632385	0.817078		200	0.195679	0.582214		200	0.561279	0.835938		200	0.705322	0.933777		200	0.622864	0.605041		200	1.20703	0.688415		200	0.939941	1.50946		200	0.564209	1.39227		200	1.13818	1.1181		200	0.702392	1.41901
		250	1.0376	1.2207		250	0.915527	1.27563		250	0.8396	0.748108		250	0.232544	0.724121		250	0.706543	0.804688		250				250	0.792419	0.651978		250	1.40131	0.75		250	1.06799	1.64185		250	0.606934	1.77301		250	1.35632	1.20605		250	0.76825	1.58697
		300	1.0376	1.26343		300	1.06812	1.46484		300	0.991333	0.789062		300	0.301697	0.81781		300	0.812683	0.768005		300	1.00586	1.1485		300	0.923096	0.725098		300	1.57495	0.830749		300	1.1853	1.73541		300	0.645081	2.15631		300	1.52997	1.41949		300	0.855224	1.7442
		400	1.3855	1.27563		400	1.25122	1.51367		400	1.24969	0.833434		400	0.38092	1.02258		400	0.944153	0.676636		400	1.17151	1.17541		400	1.12592	0.804199		400	1.87885	1.04724		400	1.30017	1.8465		400	0.651977	2.5462		400	1.8125	1.82385		400	0.929321	1.83612
		500	1.47095	1.11694		500	1.63574	1.72729		500	1.46759	0.832702		500	0.452087	1.13165		500	1.06195	0.602905		500	1.32117	1.14874		500	1.25739	0.814758		500	2.07489	1.12207		500	1.32971	1.88983		500	0.649231	2.49426		500	2.02307	2.01038		500	0.962708	1.85266
[truncated: 42 more columns]

## Sheet: Fig 1 LTP
NOTES		A Group		-0.62504	-0.562074	-0.528572	-0.436059	-0.531959	-0.454876	-0.292582	-0.3585	-0.550473	-0.477006	-0.47172	-0.414152				A Group																A Group												Agroup LTP	se
			min	A4522 slice 2	a4524 slice 1	a4524 slice 2	a4526 slice 1	a4527 slice 1	a4527 slice 2	A4537 slice 1	A4537 slice 2	a4577 slice 1	a4577 slice 2	A-4598	A4610						min	A4522 slice 2	a4524 slice 1	a4524 slice 2	a4526 slice 1	a4527 slice 1	a4527 slice 2	A4537 slice 1	A4537 slice 2	a4577 slice 1	a4577 slice 2	A-4598	A4610			min	A4522 avg	a4524 avg	a4526 avg	a4527 avg	A4537 avg	a4577 avg	A-4598 avg	A4610 avg		min	Values used for Figure 1c
			0.5	-0.671387	-0.487366	-0.559692	-0.452881	-0.518799	-0.444641	-0.274963	-0.368347	-0.531921	-0.491333	-0.430603							0.5	107.415	86.7085	105.888	103.858	97.5262	97.75	93.9782	102.747	96.6298	103.004	91.2836				0.5	107.415	96.298	103.858	97.6381	98.3625	99.8167	91.2836			0.5	99.2388	1.97473
			1	-0.579834	-0.485535	-0.563354	-0.448913	-0.552063	-0.413208	-0.296326	-0.387268	-0.569458	-0.470886	-0.460815						norm	1	92.7674	86.3827	106.58	102.948	103.779	90.8398	101.28	108.025	103.449	98.7171	97.6883				1	92.7674	96.4816	102.948	97.3096	104.652	101.083	97.6883			1	98.99	1.55561
			1.5	-0.701904	-0.508728	-0.543823	-0.46051	-0.549622	-0.435791	-0.313416	-0.38269	-0.537415	-0.503845	-0.431824	lost sweeps					values	1.5	112.297	90.509	102.885	105.607	103.32	95.8044	107.121	106.748	97.6279	105.627	91.5425				1.5	112.297	96.6972	105.607	99.5624	106.934	101.627	91.5425			1.5	102.038	2.61382
			2	-0.732422	-0.508423	-0.536194	-0.445862	-0.509644	-0.445251	-0.29602	-0.386658	-0.574646	-0.500488	-0.421753							2	117.18	90.4548	101.442	102.248	95.8052	97.8841	101.175	107.855	104.391	104.923	89.4075				2	117.18	95.9484	102.248	96.8447	104.515	104.657	89.4075			2	101.543	3.32446
			2.5	-0.671387	-0.52887	-0.531006	-0.420227	-0.543213	-0.465698	-0.281372	-0.377502	-0.535278	-0.501709	-0.473328							2.5	107.415	94.0925	100.461	96.3693	102.116	102.379	96.1687	105.301	97.2397	105.179	100.341				2.5	107.415	97.2765	96.3693	102.247	100.735	101.209	100.341			2.5	100.799	1.36523
			3	-0.549316	-0.523376	-0.540771	-0.441589	-0.524597	-0.481873	-0.299988	-0.372925	-0.516357	-0.476379	-0.426025							3	87.8849	93.1151	102.308	101.268	98.6161	105.935	102.531	104.024	93.8025	99.8686	90.3131				3	87.8849	97.7115	101.268	102.276	103.278	96.8355	90.3131			3	97.0809	2.25592
			3.5	-0.640869	-0.527039	-0.545044	-0.455322	-0.531311	-0.450745	-0.29541	-0.336609	-0.53009	-0.476684	-0.49469							3.5	102.532	93.7668	103.116	104.418	99.8783	99.0919	100.967	93.8938	96.2972	99.9326	104.869				3.5	102.532	98.4416	104.418	99.4851	97.4303	98.1149	104.869			3.5	100.756	1.1801
			4	-0.579834	-0.531311	-0.545044	-0.452881	-0.578003	-0.474548	-0.307312	-0.388184	-0.56488	-0.498352	-0.479736							4	92.7674	94.5268	103.116	103.858	108.656	104.325	105.035	108.28	102.617	104.475	101.699				4	92.7674	98.8216	103.858	106.49	106.657	103.546	101.699			4	101.977	1.846
			4.5	-0.569911	-0.507812	-0.501709	-0.449524	-0.526123	-0.484619	-0.290222	-0.341492	-0.534668	-0.494079	-0.500488							4.5	91.1799	90.3461	94.9178	103.088	98.903	106.539	99.1935	95.2559	97.1289	103.579	106.099				4.5	91.1799	92.632	103.088	102.721	97.2247	100.354	106.099			4.5	99.0426	2.11359
			5	-0.701904	-0.546265	-0.555115	-0.4422	-0.530701	-0.475159	-0.314331	-0.357971	-0.584717	-0.485534	-0.517273	-0.397339						5	112.297	97.1873	105.022	101.408	99.7636	104.459	107.434	99.8525	106.221	101.788	109.657	95.9404			5	112.297	101.105	101.408	102.111	103.643	104.004	109.657	95.9404		5	103.771	1.81353
			5.5	-0.549316	-0.556946	-0.501709	-0.432739	-0.542297	-0.465088	-0.278015	-0.386963	-0.52948	-0.503234	-0.528259	-0.432739						5.5	87.8849	99.0876	94.9178	99.2386	101.943	102.245	95.0213	107.94	96.1864	105.499	111.986	104.488			5.5	87.8849	97.0027	99.2386	102.094	101.48	100.842	111.986	104.488		5.5	100.627	2.40639
			6	-0.701904	-0.54657	-0.522156	-0.466309	-0.526123	-0.478821	-0.316467	-0.354309	-0.533142	-0.475769	-0.501099	-0.410767						6	112.297	97.2416	98.7862	106.937	98.903	105.264	108.164	98.8311	96.8517	99.7408	106.228	99.1826			6	112.297	98.0139	106.937	102.084	103.497	98.2962	106.228	99.1826		6	103.317	1.76375
			6.5	-0.579834	-0.503235	-0.552978	-0.435791	-0.488586	-0.457153	-0.28656	-0.38208	-0.548096	-0.450439	-0.508728	-0.453796						6.5	92.7674	89.5318	104.617	99.9385	91.8466	100.501	97.9419	106.578	99.5682	94.4305	107.845	109.572			6.5	92.7674	97.0746	99.9385	96.1736	102.26	96.9994	107.845	109.572		6.5	100.329	2.07853
			7	-0.640869	-0.523987	-0.509949	-0.430298	-0.539245	-0.481872	-0.287781	-0.380554	-0.518494	-0.500183	-0.49469	-0.452881						7	102.532	93.2238	96.4768	98.6789	101.37	105.935	98.3592	106.152	94.1907	104.859	104.869	109.351			7	102.532	94.8503	98.6789	103.652	102.256	99.5248	104.869	109.351		7	101.964	1.54469
			7.5	-0.652679	-0.536194	-0.517883	-0.42511	-0.524902	-0.457764	-0.270996	-0.339355	-0.543518	-0.491638	-0.494385	-0.422974						7.5	104.422	95.3956	97.9778	97.4891	98.6735	100.635	92.6223	94.6598	98.7366	103.068	104.805	102.13			7.5	104.422	96.6867	97.4891	99.6542	93.6411	100.902	104.805	102.13		7.5	99.9662	1.37464
			8	-0.793457	-0.556641	-0.545349	-0.421448	-0.52124	-0.440369	-0.256653	-0.354614	-0.554199	-0.464172	-0.473328	-0.431518						8	126.945	99.0334	103.174	96.6493	97.9851	96.8109	87.7201	98.9161	100.677	97.3095	100.341	104.193			8	126.945	101.104	96.6493	97.398	93.3181	98.9932	100.341	104.193		8	102.368	3.69303
			8.5	-0.579834	-0.554199	-0.505066	-0.45166	-0.523987	-0.467224	-0.281372	-0.366821	-0.552979	-0.4776	-0.464783	-0.435791						8.5	92.7674	98.5989	95.553	103.578	98.5015	102.715	96.1687	102.321	100.455	100.125	98.5294	105.225			8.5	92.7674	97.0759	103.578	100.608	99.2449	100.29	98.5294	105.225		8.5	99.6648	1.35783
			9	-0.610352	-0.547485	-0.532837	-0.438232	-0.536194	-0.458374	-0.305786	-0.350342	-0.567016	-0.472412	-0.471191	-0.417786						9	97.65	97.4044	100.807	100.498	100.796	100.769	104.513	97.7245	103.005	99.037	99.8879	100.877			9	97.65	99.1057	100.498	100.783	101.119	101.021	99.8879	100.877		9	100.118	0.425717
			9.5	-0.518799	-0.548096	-0.524292	-0.415039	-0.548401	-0.451965	-0.283508	-0.339966	-0.534668	-0.489501	-0.441895	-0.477295						9.5	83.0025	97.5131	99.1903	95.1796	103.091	99.3601	96.8988	94.8302	97.1289	102.62	93.6774	115.246			9.5	83.0025	98.3517	95.1796	101.226	95.8645	99.8742	93.6774	115.246		9.5	97.8027	3.18279
			10	-0.610351	-0.586548	-0.506287	-0.444641	-0.528259	-0.460205	-0.275879	-0.391235	-0.555725	-0.441284	-0.496216	-0.437927						10	97.6498	104.354	95.7839	101.968	99.3045	101.172	94.2913	109.131	100.954	92.5113	105.193	105.741			10	97.6498	100.069	101.968	100.238	101.711	96.7327	105.193	105.741		10	101.163	1.1352
			10.5	-0.622411	-0.53009	-0.50415	-0.448914	-0.503235	-0.437927	-0.277405	-0.339355	-0.559997	-0.426636	-0.508423	-0.422974						10.5	99.5793	94.3096	95.3797	102.948	94.6004	96.274	94.8128	94.6598	101.73	89.4405	107.781	102.13			10.5	99.5793	94.8446	102.948	95.4372	94.7363	95.5853	107.781	102.13		10.5	99.1302	1.70338
			11	-0.701904	-0.570984	-0.511474	-0.440674	-0.538025	-0.459289	-0.300903	-0.369263	-0.525818	-0.39856	-0.475159	-0.417786						11	112.297	101.585	96.7653	101.058	101.14	100.97	102.844	103.002	95.5212	83.5546	100.729	100.877			11	112.297	99.1752	101.058	101.055	102.923	89.5379	100.729	100.877		11	100.957	2.17994
			11.5	-0.579834	-0.632935	-0.499573	-0.424194	-0.544128	-0.406799	-0.268555	-0.34729	-0.537109	-0.413513	-0.480347	-0.405884						11.5	92.7674	112.607	94.5137	97.279	102.288	89.4308	91.7881	96.8732	97.5723	86.6893	101.829	98.0036			11.5	92.7674	103.56	97.279	95.8592	94.3306	92.1308	101.829	98.0036		11.5	96.97	1.44843
			12	-0.549316	-0.557556	-0.528564	-0.461426	-0.522461	-0.454712	-0.290222	-0.343323	-0.56427	-0.451355	-0.455322	-0.413513						12	87.8849	99.1961	99.9985	105.817	98.2146	99.964	99.1935	95.7666	102.506	94.6226	96.5238	99.8457			12	87.8849	99.5973	105.817	99.0893	97.4801	98.5645	96.5238	99.8457		12	98.1004	1.75895
			12.5	-0.640869	-0.600281	-0.510864	-0.426025	-0.510864	-0.448914	-0.300598	-0.357666	-0.54779	-0.436401	-0.460205	-0.401001						12.5	102.532	106.797	96.6499	97.6989	96.0345	98.6894	102.74	99.7675	99.5126	91.4876	97.559	96.8246			12.5	102.532	101.724	97.6989	97.362	101.254	95.5001	97.559	96.8246		12.5	98.8068	0.926887
			13	-0.549316	-0.579224	-0.529175	-0.443115	-0.507202	-0.413818	-0.279541	-0.379028	-0.58136	-0.489196	-0.449829	-0.422058						13	87.8849	103.051	100.114	101.618	95.3461	90.9739	95.5429	105.726	105.611	102.556	95.3593	101.909			13	87.8849	101.583	101.618	93.16	100.635	104.083	95.3593	101.909		13	98.279	1.96961
			13.5	-0.549316	-0.611572	-0.528259	-0.411682	-0.541992	-0.459289	-0.303345	-0.335083	-0.534973	-0.462341	-0.488892	-0.409241						13.5	87.8849	108.806	99.9408	94.4097	101.886	100.97	103.679	93.4682	97.1843	96.9257	103.64	98.8142			13.5	87.8849	104.374	94.4097	101.428	98.5735	97.055	103.64	98.8142		13.5	98.2724	1.89306
			14	-0.518799	-0.578308	-0.536804	-0.395508	-0.53009	-0.429382	-0.298462	-0.368042	-0.541382	-0.487976	-0.459595	-0.398254						14	83.0025	102.888	101.557	90.7006	99.6487	94.3955	102.01	102.662	98.3485	102.3	97.4296	96.1613			14	83.0025	102.223	90.7006	97.0221	102.336	100.324	97.4296	96.1613		14	96.1499	2.30496
			14.5	-0.701904	-0.598144	-0.523682	-0.428467	-0.544739	-0.454407	-0.278015	-0.350037	-0.559082	-0.478821	-0.469055	-0.415039						14.5	112.297	106.417	99.0749	98.259	102.403	99.897	95.0213	97.6394	101.564	100.381	99.4351	100.214			14.5	112.297	102.746	98.259	101.15	96.3304	100.972	99.4351	100.214		14.5	101.426	1.69895
			15	-0.610352	-0.588684	-0.556335	-0.438843	-0.558777	-0.476074	-0.309143	-0.359192	-0.568237	-0.493164	-0.4599	-0.398254						15	97.65	104.734	105.252	100.638	105.041	104.66	105.66	100.193	103.227	103.387	97.4943	96.1613			15	97.65	104.993	100.638	104.851	102.927	103.307	97.4943	96.1613		15	101.003	1.24548
			15.5	-0.601142	-0.584106	-0.546875	-0.404358	-0.507507	-0.445251	-0.301208	-0.350037	-0.554199	-0.48584	-0.465088	-0.394897						15.5	96.1765	103.92	103.463	92.7301	95.4035	97.8841	102.948	97.6394	100.677	101.852	98.5941	95.3507			15.5	96.1765	103.691	92.7301	96.6438	100.294	101.264	98.5941	95.3507		15.5	98.0931	1.25746
			16	-0.579834	-0.58197	-0.510254	-0.404968	-0.529175	-0.473633	-0.307922	-0.3479	-0.537414	-0.468445	-0.513611	-0.376587						16	92.7674	103.54	96.5345	92.87	99.4767	104.124	105.243	97.0433	97.6277	98.2053	108.881	90.9296			16	92.7674	100.037	92.87	101.8	101.143	97.9165	108.881	90.9296		16	98.2931	2.11231
			16.5	-0.640869	-0.586243	-0.544739	-0.422363	-0.517578	-0.454712	-0.303955	-0.358887	-0.527344	-0.479431	-0.431213	-0.420227						16.5	102.532	104.3	103.059	96.8591	97.2967	99.964	103.887	100.108	95.7984	100.508	91.4129	101.467			16.5	102.532	103.679	96.8591	98.6304	101.998	98.1534	91.4129	101.467		16.5	99.3415	1.41113
			17	-0.701904	-0.585632	-0.507813	-0.426025	-0.546265	-0.415649	-0.31189	-0.335083	-0.583801	-0.506592	-0.479126	-0.391235						17	112.297	104.191	96.0727	97.6989	102.689	91.3764	106.599	93.4682	106.054	106.203	101.57	94.4665			17	112.297	100.132	97.6989	97.0329	100.034	106.128	101.57	94.4665		17	101.17	2.00461
			17.5	-0.640869	-0.615234	-0.531921	-0.45929	-0.522461	-0.455017	-0.285034	-0.335693	-0.588074	-0.52124	-0.478821	-0.412903						17.5	102.532	109.458	100.634	105.327	98.2146	100.031	97.4203	93.6383	106.831	109.273	101.505	99.6984			17.5	102.532	105.046	105.327	99.1228	95.5293	108.052	101.505	99.6984		17.5	102.102	1.41967
			18	-0.671387	-0.637207	-0.546875	-0.440979	-0.555725	-0.482788	-0.285339	-0.352478	-0.571289	-0.496215	-0.472412	-0.369263						18	107.415	113.367	103.463	101.128	104.468	106.136	97.5246	98.3203	103.782	104.027	100.147	89.1612			18	107.415	108.415	101.128	105.302	97.9224	103.904	100.147	89.1612		18	101.674	2.195
			18.5	-0.640869	-0.598755	-0.506287	-0.439453	-0.535888	-0.440063	-0.29541	-0.326843	-0.552063	-0.486145	-0.437622	-0.415649						18.5	102.532	106.526	95.7839	100.778	100.739	96.7436	100.967	91.1697	100.289	101.916	92.7716	100.361			18.5	102.532	101.155	100.778	98.7411	96.0682	101.102	92.7716	100.361		18.5	99.1888	1.14742
			19	-0.579834	-0.612183	-0.560303	-0.450745	-0.538635	-0.42511	-0.296326	-0.368957	-0.567017	-0.478821	-0.462341	-0.389099						19	92.7674	108.915	106.003	103.368	101.255	93.4563	101.28	102.917	103.005	100.381	98.0118	93.9507			19	92.7674	107.459	103.368	97.3557	102.098	101.693	98.0118	93.9507		19	99.588	1.75632
			19.5	-0.566994	-0.617065	-0.515442	-0.435486	-0.533142	-0.482483	-0.286255	-0.34729	-0.557556	-0.480957	-0.465698	-0.418396						19.5	90.7132	109.784	97.516	99.8686	100.222	106.069	97.8376	96.8732	101.287	100.828	98.7234	101.025			19.5	90.7132	103.65	99.8686	103.146	97.3554	101.058	98.7234	101.025		19.5	99.4423	1.45027
			20	-0.640869	-0.58136	-0.524292	-0.445557	-0.51178	-0.475159	-0.308533	-0.359802	-0.580444	-0.489685	-0.474548	-0.385437						20	102.532	103.431	99.1903	102.178	96.2067	104.459	105.452	100.363	105.445	102.658	100.6	93.0665			20	102.532	101.311	102.178	100.333	102.908	104.051	100.6	93.0665		20	100.872	1.19671
			20.5	-0.701904	-0.582886	-0.507507	-0.39917	-0.567322	-0.469055	-0.29541	-0.32135	-0.56192	-0.478821	-0.4422	-0.404358						20.5	112.297	103.703	96.0148	91.5404	106.648	103.117	100.967	89.6375	102.08	100.381	93.7421	97.6351			20.5	112.297	99.8587	91.5404	104.882	95.3021	101.23	93.7421	97.6351		20.5	99.561	2.36585
			21										Ydelta 1..2								21															21										21
			21.5	-0.854492	-0.715637	-0.951233	-0.946045	-1.00128	-0.794067	-0.513916	-0.6427	-1.00769	-0.780334	-0.941162	-0.969543						21.5	136.71	127.321	179.963	216.953	188.226	174.568	175.649	179.275	183.059	163.59	199.517	234.103			21.5	136.71	153.642	216.953	181.397	177.462	173.325	199.517	234.103		21.5	184.139	11.3061
			22	-1.06811	-0.658569	-0.846252	-0.873413	-0.812073	-0.770874	-0.505371	-0.597534	-0.933228	-0.742492	-0.935058	-0.932922						22	170.887	117.168	160.102	200.297	152.657	169.469	172.728	166.676	169.532	155.657	198.223	225.261			22	170.887	138.635	200.297	161.063	169.702	162.594	198.223	225.261		22	178.333	9.75786
			22.5	-0.946045	-0.692444	-0.85144	-0.786133	-0.76355	-0.714722	-0.489502	-0.514221	-0.94574	-0.740661	-0.813599	-0.867615						22.5	151.357	123.194	161.083	180.281	143.536	157.125	167.304	143.437	171.805	155.273	172.475	209.492			22.5	151.357	142.139	180.281	150.33	155.371	163.539	172.475	209.492		22.5	165.623	7.6586
			23	-0.88501	-0.710754	-0.857239	-0.760193	-0.776062	-0.718994	-0.488892	-0.510254	-0.939331	-0.700073	-0.820007	-0.820007						23	141.592	126.452	162.18	174.333	145.888	158.064	167.096	142.33	170.641	146.764	173.833	197.997			23	141.592	144.316	174.333	151.976	154.713	158.702	173.833	197.997		23	162.183	6.65644
			23.5	-0.90552	-0.700684	-0.875549	-0.758667	-0.727234	-0.671081	-0.484009	-0.490417	-0.959473	-0.711059	-0.736084	-0.806885						23.5	144.874	124.66	165.644	173.983	136.709	147.531	165.427	136.797	174.3	149.067	156.043	194.828			23.5	144.874	145.152	173.983	142.12	151.112	161.684	156.043	194.828		23.5	158.724	6.35546
			24	-1.06811	-0.744018	-0.880127	-0.753174	-0.703735	-0.670166	-0.474548	-0.467224	-0.964966	-0.699768	-0.804748	-0.762634						24	170.887	132.37	166.51	172.723	132.291	147.33	162.193	130.328	175.298	146.7	170.599	184.143			24	170.887	149.44	172.723	139.81	146.26	160.999	170.599	184.143		24	161.858	5.4395
			24.5	-1.0376	-0.717468	-0.899353	-0.740051	-0.713196	-0.699158	-0.552978	-0.473328	-0.939941	-0.690918	-0.802002	-0.769653						24.5	166.005	127.646	170.148	169.714	134.07	153.703	189	132.03	170.752	144.845	170.017	185.838			24.5	166.005	148.897	169.714	143.886	160.515	157.798	170.017	185.838		24.5	162.834	4.67163
			25	-0.915527	-0.697632	-0.963745	-0.726624	-0.724487	-0.653076	-0.568542	-0.497742	-0.941772	-0.710754	-0.748291	-0.764465						25	146.475	124.117	182.33	166.634	136.192	143.572	194.319	138.84	171.084	149.003	158.63	184.586			25	146.475	153.224	166.634	139.882	166.58	160.044	158.63	184.586		25	159.507	4.86469
			25.5	-1.00708	-0.775757	-0.828552	-0.714722	-0.737915	-0.653381	-0.557556	-0.495605	-0.995483	-0.703735	-0.805054	-0.750122						25.5	161.122	138.017	156.753	163.905	138.717	143.639	190.564	138.244	180.841	147.532	170.664	181.122			25.5	161.122	147.385	163.905	141.178	164.404	164.187	170.664	181.122		25.5	161.746	4.4367
			26	-0.915527	-0.713806	-0.927429	-0.741272	-0.740662	-0.654907	-0.567932	-0.45166	-0.991516	-0.716247	-0.814819	-0.779724						26	146.475	126.995	175.459	169.994	139.233	143.975	194.111	125.986	180.121	150.155	172.734	188.27			26	146.475	151.227	169.994	141.604	160.048	165.138	172.734	188.27		26	161.936	5.43783
			26.5	-0.915527	-0.713501	-0.945129	-0.700073	-0.756225	-0.690918	-0.550232	-0.49408	-0.970764	-0.668029	-0.795593	-0.792847						26.5	146.475	126.941	178.808	160.545	142.159	151.892	188.061	137.819	176.351	140.046	168.658	191.439			26.5	146.475	152.874	160.545	147.025	162.94	158.199	168.658	191.439		26.5	161.019	5.1222
			27	-1.0376	-0.750427	-0.99823	-0.757141	-0.744934	-0.653686	-0.548401	-0.483398	-0.980835	-0.682983	-0.80658	-0.748291						27	166.005	133.51	188.854	173.633	140.036	143.707	187.435	134.839	178.18	143.181	170.987	180.68			27	166.005	161.182	173.633	141.871	161.137	160.681	170.987	180.68		27	164.522	4.09378
			27.5	-0.915527	-0.777283	-0.993652	-0.736084	-0.742798	-0.679016	-0.553284	-0.48645	-0.97229	-0.67749	-0.819397	-0.758667						27.5	146.475	138.288	187.988	168.804	139.635	149.275	189.104	135.691	176.628	142.03	173.704	183.186			27.5	146.475	163.138	168.804	144.455	162.397	159.329	173.704	183.186		27.5	162.686	4.60162
			28	-1.0376	-0.749207	-1.01562	-0.717773	-0.738525	-0.649414	-0.543213	-0.463257	-0.969238	-0.671692	-0.812073	-0.743713						28	166.005	133.293	192.145	164.605	138.831	142.767	185.662	129.221	176.074	140.814	172.152	179.575			28	166.005	162.719	164.605	140.799	157.442	158.444	172.152	179.575		28	162.717	4.04007
			28.5	-1.06811	-0.731201	-0.967712	-0.735168	-0.757141	-0.667114	-0.56488	-0.490112	-0.985413	-0.633544	-0.834045	-0.732727						28.5	170.887	130.09	183.081	168.594	142.331	146.659	193.067	136.712	179.012	132.817	176.809	176.922			28.5	170.887	156.585	168.594	144.495	164.89	155.915	176.809	176.922		28.5	164.387	4.00893
			29	-0.88501	-0.733032	-0.940552	-0.733032	-0.737915	-0.664062	-0.560303	-0.437317	-0.970459	-0.641479	-0.809631	-0.725403						29	141.592	130.416	177.942	168.104	138.717	145.988	191.503	121.985	176.296	134.48	171.634	175.154			29	141.592	154.179	168.104	142.352	156.744	155.388	171.634	175.154		29	158.143	4.47038
			29.5	-0.946045	-0.719604	-1.00433	-0.734558	-0.727539	-0.656433	-0.55603	-0.454712	-0.985718	-0.664673	-0.820923	-0.773926						29.5	151.357	128.026	190.009	168.454	136.766	144.31	190.043	126.838	179.068	139.343	174.028	186.87			29.5	151.357	159.018	168.454	140.538	158.44	159.205	174.028	186.87		29.5	162.239	5.0136
			30	-0.88501	-0.693665	-1.00006	-0.752869	-0.72937	-0.701599	-0.562439	-0.462952	-0.979309	-0.644226	-0.813293	-0.742493						30	141.592	123.412	189.201	172.653	137.11	154.24	192.233	129.136	177.903	135.056	172.41	179.28			30	141.592	156.306	172.653	145.675	160.685	156.48	172.41	179.28		30	160.635	4.73053
			30.5	-0.854492	-0.718994	-0.987549	-0.720825	-0.711059	-0.648193	-0.553589	-0.474548	-0.974426	-0.658875	-0.800476	-0.722656						30.5	136.71	127.918	186.833	165.304	133.668	142.499	189.208	132.371	177.016	138.127	169.693	174.49			30.5	136.71	157.376	165.304	138.084	160.789	157.572	169.693	174.49		30.5	157.502	4.85196
			31	-1.00708	-0.680847	-0.986938	-0.728455	-0.700683	-0.654602	-0.580139	-0.482483	-0.943298	-0.659485	-0.85022	-0.749512						31	161.122	121.131	186.718	167.054	131.718	143.908	198.283	134.584	171.361	138.255	180.238	180.975			31	161.122	153.924	167.054	137.813	166.433	154.808	180.238	180.975		31	162.796	5.06308
			31.5	-0.946045	-0.707092	-1.03119	-0.778808	-0.765991	-0.661621	-0.552368	-0.454712	-0.965576	-0.658875	-0.836792	-0.765076						31.5	151.357	125.8	195.09	178.602	143.994	145.451	188.791	126.838	175.408	138.127	177.392	184.733			31.5	151.357	160.445	178.602	144.723	157.814	156.768	177.392	184.733		31.5	163.979	5.10086
			32	-0.937115	-0.689087	-1.01471	-0.772095	-0.764465	-0.631409	-0.571594	-0.437622	-0.947571	-0.672913	-0.765381	-0.758972						32	149.929	122.597	191.972	177.062	143.708	138.809	195.362	122.07	172.138	141.07	162.253	183.259			32	149.929	157.284	177.062	141.258	158.716	156.604	162.253	183.259		32	160.796	4.82803
			32.5	-0.88501	-0.725708	-1.00342	-0.747375	-0.741272	-0.688476	-0.576477	-0.45105	-0.957336	-0.662841	-0.800476	-0.713196						32.5	141.592	129.112	189.836	171.393	139.348	151.355	197.031	125.816	173.912	138.959	169.693	172.206			32.5	141.592	159.474	171.393	145.351	161.424	156.435	169.693	172.206		32.5	159.696	4.09802
			33	-0.90661	-0.655517	-0.983276	-0.765076	-0.70282	-0.638428	-0.579224	-0.432739	-0.9729	-0.655212	-0.785828	-0.731201						33	145.048	116.625	186.025	175.452	132.119	140.352	197.97	120.708	176.739	137.359	166.588	176.554			33	145.048	151.325	175.452	136.236	159.339	157.049	166.588	176.554		33	158.449	5.01721
			33.5	-1.00708	-0.709839	-1.05011	-0.740356	-0.770874	-0.626221	-0.536804	-0.425415	-0.971375	-0.639038	-0.826416	-0.709228						33.5	161.122	126.289	198.669	169.783	144.912	137.669	183.472	118.665	176.462	133.969	175.192	171.248			33.5	161.122	162.479	169.783	141.291	151.068	155.215	175.192	171.248		33.5	160.925	4.02295
			34	-0.976562	-0.670166	-1.02783	-0.729675	-0.728454	-0.62439	-0.588989	-0.426025	-0.920715	-0.666199	-0.783386	-0.715332						34	156.24	119.231	194.455	167.334	136.938	137.266	201.308	118.836	167.259	139.663	166.07	172.722			34	156.24	156.843	167.334	137.102	160.072	153.461	166.07	172.722		34	158.73	3.85166
			34.5	-0.88501	-0.692139	-0.99884	-0.730285	-0.73883	-0.602417	-0.546265	-0.465088	-0.926819	-0.609436	-0.811767	-0.701599						34.5	141.592	123.14	188.97	167.474	138.889	132.436	186.705	129.732	168.368	127.763	172.087	169.406			34.5	141.592	156.055	167.474	135.662	158.218	148.065	172.087	169.406		34.5	156.07	4.74192
			35	-1.00708	-0.672302	-1.06354	-0.734558	-0.747681	-0.621033	-0.539551	-0.444946	-0.928345	-0.615845	-0.791931	-0.727539						35	161.122	119.611	201.21	168.454	140.552	136.528	184.41	124.113	168.645	129.106	167.882	175.67			35	161.122	160.41	168.454	138.54	154.262	148.876	167.882	175.67		35	159.402	4.21494
			35.5	-0.488281	-0.718994	-1.06903	-0.735779	-0.727539	-0.62439	-0.534973	-0.433655	-0.985413	-0.647583	-0.838623	-0.707703						35.5	78.1199	127.918	202.249	168.734	136.766	137.266	182.846	120.964	179.012	135.76	177.78	170.88			35.5		165.083	168.734	137.016	151.905	157.386	177.78	170.88		35.5	161.255	5.1783
			36	-0.732422	-0.674438	-1.00037	-0.735474	-0.743713	-0.622558	-0.552978	-0.464783	-0.899963	-0.663147	-0.841064	-0.706482						36	117.18	119.991	189.258	168.664	139.807	136.863	189	129.647	163.489	139.023	178.297	170.585			36		154.625	168.664	138.335	159.323	151.256	178.297	170.585		36	160.155	5.11049
			36.5	-0.946045	-0.618286	-1.03058	-0.727539	-0.741882	-0.610962	-0.552368	-0.427551	-0.88623	-0.607605	-0.796509	-0.741577						36.5	151.357	110.001	194.974	166.844	139.462	134.314	188.791	119.261	160.994	127.379	168.852	179.059			36.5	151.357	152.488	166.844	136.888	154.026	144.187	168.852	179.059		36.5	156.713	4.91542
			37	-0.732422	-0.714722	-1.02356	-0.774231	-0.704346	-0.61615	-0.53772	-0.440674	-0.882568	-0.600891	-0.829468	-0.69458						37	117.18	127.158	193.646	177.552	132.406	135.455	183.785	122.922	160.329	125.971	175.839	167.711			37		160.402	177.552	133.93	153.353	143.15	175.839	167.711		37	158.848	6.20485
			37.5	-1.00708	-0.683594	-1.02295	-0.718384	-0.717163	-0.580139	-0.539245	-0.449829	-0.882873	-0.65155	-0.827331	-0.700683						37.5	161.122	121.62	193.531	164.745	134.816	127.538	184.306	125.475	160.384	136.592	175.386	169.185			37.5	161.122	157.575	164.745	131.177	154.891	148.488	175.386	169.185		37.5	157.821	4.82215
			38	-0.99214	-0.707703	-1.04645	-0.72876	-0.711365	-0.579529	-0.551758	-0.413208	-0.873108	-0.669861	-0.818481	-0.672607						38	158.732	125.909	197.976	167.124	133.726	127.404	188.583	115.26	158.611	140.43	173.51	162.406			38	158.732	161.943	167.124	130.565	151.921	149.52	173.51	162.406		38	156.965	4.65272
			38.5	-0.946045	-0.697632	-1.01623	-0.717163	-0.725708	-0.586853	-0.531616	-0.409241	-0.898132	-0.66864	-0.849915	-0.708923						38.5	151.357	124.117	192.261	164.465	136.422	129.014	181.698	114.154	163.156	140.174	180.174	171.175			38.5	151.357	158.189	164.465	132.718	147.926	151.665	180.174	171.175		38.5	157.209	5.22182
			39	-1.00708	-0.696106	-1.02112	-0.706787	-0.696716	-0.614319	-0.508423	-0.440063	-0.856323	-0.657349	-0.808411	-0.66925						39	161.122	123.846	193.184	162.085	130.972	135.052	173.771	122.751	155.561	137.807	171.375	161.595			39	161.122	158.515	162.085	133.012	148.261	146.684	171.375	161.595		39	155.331	4.2444
			39.5	-0.946045	-0.68573	-1.01013	-0.697937	-0.701599	-0.612183	-0.466919	-0.368652	-0.832214	-0.665588	-0.762939	-0.693054						39.5	151.357	122	191.106	160.056	131.89	134.583	159.586	102.832	151.182	139.535	161.736	167.343			39.5	151.357	156.553	160.056	133.236	131.209	145.358	161.736	167.343		39.5	150.856	4.69463
			40	-0.854492	-0.710144	-1.0376	-0.737915	-0.666199	-0.595703	-0.52124	-0.450439	-0.846863	-0.650634	-0.785522	-0.661316						40	136.71	126.343	196.302	169.224	125.235	130.96	178.152	125.646	153.843	136.4	166.523	159.679			40	136.71	161.323	169.224	128.097	151.899	145.121	166.523	159.679		40	152.322	5.18425
			40.5	-0.862167	-0.707397	-1.02753	-0.721741	-0.701294	-0.610657	-0.558472	-0.392151	-0.870667	-0.644836	-0.796814	-0.70282						40.5	137.938	125.855	194.397	165.515	131.832	134.247	190.877	109.387	158.167	135.184	168.917	169.701			40.5	137.938	160.126	165.515	133.04	150.132	146.676	168.917	169.701		40.5	154.005	5.00905
			41	-0.976562	-0.724792	-0.935364	-0.732727	-0.717163	-0.617981	-0.503235	-0.415955	-0.868835	-0.621033	-0.787048	-0.72113						41	156.24	128.95	176.961	168.034	134.816	135.857	171.998	116.027	157.834	130.194	166.846	174.122			41	156.24	152.955	168.034	135.336	144.012	144.014	166.846	174.122		41	155.195	4.83544
			41.5	-0.915527	-0.672302	-0.984802	-0.725098	-0.714111	-0.587463	-0.489502	-0.428467	-0.835266	-0.612488	-0.782471	-0.682068						41.5	146.475	119.611	186.314	166.284	134.242	129.148	167.304	119.517	151.736	128.403	165.876	164.69			41.5	146.475	152.962	166.284	131.695	143.411	140.069	165.876	164.69		41.5	151.433	4.6578
			42	-1.06811	-0.677795	-1.01379	-0.72937	-0.679932	-0.621033	-0.551758	-0.41687	-0.813599	-0.685425	-0.765686	-0.664673						42	170.887	120.588	191.799	167.264	127.817	136.528	188.583	116.282	147.8	143.693	162.318	160.49			42	170.887	156.193	167.264	132.172	152.432	145.747	162.318	160.49		42	155.938	4.42035
			42.5	-1.00708	-0.674744	-0.98114	-0.732117	-0.656738	-0.631714	-0.558472	-0.402222	-0.812378	-0.653076	-0.782165	-0.66864						42.5	161.122	120.045	185.621	167.894	123.457	138.876	190.877	112.196	147.578	136.912	165.811	161.448			42.5	161.122	152.833	167.894	131.166	151.537	142.245	165.811	161.448		42.5	154.257	4.4425
			43	-0.976562	-0.723572	-1.01532	-0.752563	-0.715942	-0.61737	-0.505371	-0.391235	-0.826416	-0.663147	-0.803528	-0.662231						43	156.24	128.732	192.087	172.583	134.586	135.723	172.728	109.131	150.128	139.023	170.34	159.9			43	156.24	160.41	172.583	135.154	140.93	144.576	170.34	159.9		43	155.017	4.81771
			43.5	-1.12915	-0.710754	-1.00098	-0.735779	-0.716553	-0.601196	-0.539551	-0.430603	-0.827331	-0.613098	-0.777893	-0.670166						43.5	180.652	126.452	189.374	168.734	134.701	132.167	184.41	120.113	150.295	128.531	164.906	161.816			43.5	180.652	157.913	168.734	133.434	152.261	139.413	164.906	161.816		43.5	157.391	5.46016
			44	-1.06811	-0.691223	-0.985107	-0.744324	-0.699768	-0.606689	-0.559998	-0.416565	-0.827942	-0.625	-0.776672	-0.650024						44	170.887	122.977	186.371	170.693	131.546	133.375	191.399	116.197	150.406	131.026	164.647	156.953			44	170.887	154.674	170.693	132.46	153.798	140.716	164.647	156.953		44	155.604	4.82976
			44.5	-1.06811	-0.737305	-0.992432	-0.750122	-0.680237	-0.591431	-0.529785	-0.409546	-0.848694	-0.653381	-0.763245	-0.694275						44.5	170.887	131.176	187.757	172.023	127.874	130.02	181.073	114.239	154.175	136.976	161.8	167.638			44.5	170.887	159.466	172.023	128.947	147.656	145.576	161.8	167.638		44.5	156.749	5.28666
			45	-1.00708	-0.683594	-0.99823	-0.722046	-0.684509	-0.598755	-0.478821	-0.404053	-0.859375	-0.65094	-0.789795	-0.692444						45	161.122	121.62	188.854	165.584	128.677	131.63	163.654	112.707	156.116	136.464	167.429	167.196			45	161.122	155.237	165.584	130.154	138.18	146.29	167.429	167.196		45	153.899	5.03414
			45.5	-1.06811	-0.688171	-0.970154	-0.765686	-0.653992	-0.596008	-0.53772	-0.387268	-0.862732	-0.67688	-0.788879	-0.653076						45.5	170.887	122.434	183.543	175.592	122.94	131.027	183.785	108.025	156.726	141.902	167.235	157.69			45.5	170.887	152.988	175.592	126.984	145.905	149.314	167.235	157.69		45.5	155.824	5.56129
			46	-0.946045	-0.693359	-0.984497	-0.699158	-0.686951	-0.58136	-0.527649	-0.411987	-0.871582	-0.673523	-0.795898	-0.621643						46	151.357	123.357	186.256	160.336	129.136	127.806	180.342	114.92	158.333	141.198	168.723	150.1			46	151.357	154.807	160.336	128.471	147.631	149.766	168.723	150.1		46	151.399	4.08791
			46.5	-1.06811	-0.739136	-0.940857	-0.730896	-0.690918	-0.5896	-0.461426	-0.410461	-0.883789	-0.647888	-0.799255	-0.641479						46.5	170.887	131.501	178	167.614	129.882	129.618	157.708	114.494	160.551	135.824	169.434	154.89			46.5	170.887	154.751	167.614	129.75	136.101	148.187	169.434	154.89		46.5	153.952	5.43187
			47	-0.976562	-0.690918	-0.961914	-0.745849	-0.668945	-0.587158	-0.586243	-0.422363	-0.870666	-0.610352	-0.774231	-0.636902						47	156.24	122.923	181.984	171.043	125.751	129.081	200.369	117.814	158.167	127.955	164.129	153.785			47	156.24	152.453	171.043	127.416	159.092	143.061	164.129	153.785		47	153.402	4.72448
			47.5	-0.946045	-0.725403	-1.00067	-0.735474	-0.638122	-0.598145	-0.466614	-0.445557	-0.870972	-0.628662	-0.795288	-0.626526						47.5	151.357	129.058	189.316	168.664	119.957	131.496	159.482	124.284	158.223	131.793	168.593	151.279			47.5	151.357	159.187	168.664	125.727	141.883	145.008	168.593	151.279		47.5	151.462	5.07942
			48	-1.0376	-0.696106	-0.961609	-0.748901	-0.700683	-0.608826	-0.411987	-0.422668	-0.929565	-0.679626	-0.794067	-0.671081						48	166.005	123.846	181.926	171.743	131.718	133.845	140.811	117.899	168.867	142.478	168.334	162.037			48	166.005	152.886	171.743	132.781	129.355	155.672	168.334	162.037		48	154.852	5.64557
			48.5	-0.854492	-0.704346	-1.00281	-0.748596	-0.681763	-0.577393	-0.399475	-0.419311	-0.880432	-0.641174	-0.763245	-0.647583						48.5	136.71	125.312	189.72	171.673	128.161	126.934	136.535	116.963	159.941	134.416	161.8	156.364			48.5	136.71	157.516	171.673	127.548	126.749	147.179	161.8	156.364		48.5	148.192	5.83882
			49	-0.915527	-0.702209	-1.00037	-0.758667	-0.66864	-0.59967	-0.438538	-0.408935	-0.882568	-0.656128	-0.761413	-0.665893						49	146.475	124.932	189.258	173.983	125.694	131.832	149.886	114.068	160.329	137.551	161.412	160.785			49	146.475	157.095	173.983	128.763	131.977	148.94	161.412	160.785		49	151.179	5.42865
			49.5	-0.88501	-0.691223	-0.949402	-0.722961	-0.669556	-0.615845	-0.444336	-0.39856	-0.864563	-0.646667	-0.769653	-0.674744						49.5	141.592	122.977	179.616	165.794	125.866	135.388	151.867	111.174	157.058	135.568	163.159	162.922			49.5	141.592	151.297	165.794	130.627	131.521	146.313	163.159	162.922		49.5	149.153	4.97603
			50	-1.0376	-0.697937	-0.975342	-0.745544	-0.692749	-0.596924	-0.488586	-0.393677	-0.849304	-0.63385	-0.740051	-0.662537						50	166.005	124.172	184.524	170.973	130.226	131.228	166.991	109.812	154.286	132.881	156.884	159.974			50	166.005	154.348	170.973	130.727	138.402	143.584	156.884	159.974		50	152.612	4.91782
			50.5	-0.915527	-0.671387	-1.02325	-0.717163	-0.665588	-0.603943	-0.473633	-0.392151	-0.875244	-0.638733	-0.753784	-0.665893						50.5	146.475	119.448	193.588	164.465	125.12	132.771	161.881	109.387	158.999	133.905	159.795	160.785			50.5	146.475	156.518	164.465	128.946	135.634	146.452	159.795	160.785		50.5	149.884	4.50901
			51	-0.946045	-0.726318	-1.008	-0.73822	-0.640869	-0.579224	-0.462341	-0.406494	-0.855103	-0.617065	-0.733948	-0.675049						51	151.357	129.221	190.702	169.294	120.473	127.337	158.021	113.388	155.34	129.362	155.59	162.995			51	151.357	159.961	169.294	123.905	135.704	142.351	155.59	162.995		51	150.145	5.37369
			51.5	-0.976562	-0.680847	-0.983887	-0.751648	-0.647278	-0.601501	-0.475464	-0.401611	-0.871887	-0.621338	-0.744324	-0.640564						51.5	156.24	121.131	186.141	172.373	121.678	132.234	162.506	112.026	158.389	130.258	157.789	154.669			51.5	156.24	153.636	172.373	126.956	137.266	144.323	157.789	154.669		51.5	150.407	4.9267
			52	-1.15967	-0.733032	-0.969238	-0.751648	-0.630798	-0.582275	-0.466614	-0.404968	-0.910645	-0.610962	-0.767212	-0.689392						52	185.535	130.416	183.369	172.373	118.58	128.008	159.482	112.962	165.43	128.083	162.641	166.459			52	185.535	156.892	172.373	123.294	136.222	146.756	162.641	166.459		52	156.272	7.12189
			52.5	-1.06811	-0.636902	-1.00098	-0.749817	-0.672607	-0.583801	-0.499573	-0.423584	-0.884094	-0.650024	-0.71991	-0.65918						52.5	170.887	113.313	189.374	171.953	126.44	128.343	170.747	118.155	160.606	136.272	152.614	159.164			52.5	170.887	151.343	171.953	127.391	144.451	148.439	152.614	159.164		52.5	153.28	5.12196
			53	-0.88501	-0.717773	-1.01257	-0.72998	-0.62439	-0.591431	-0.475159	-0.421448	-0.87677	-0.626526	-0.762634	-0.641785						53	141.592	127.701	191.568	167.404	117.376	130.02	162.402	117.559	159.276	131.346	161.671	154.964			53	141.592	159.634	167.404	123.698	139.981	145.311	161.671	154.964		53	149.282	5.06617
			53.5	-0.946045	-0.683594	-0.978699	-0.754394	-0.637817	-0.635986	-0.510559	-0.411377	-0.880432	-0.633545	-0.720215	-0.645752						53.5	151.357	121.62	185.159	173.003	119.9	139.815	174.501	114.75	159.941	132.817	152.679	155.921			53.5	151.357	153.389	173.003	129.858	144.626	146.379	152.679	155.921		53.5	150.901	4.28016
			54	-1.19019	-0.688782	-0.97168	-0.704346	-0.605469	-0.594787	-0.456543	-0.426025	-0.873413	-0.654907	-0.716858	-0.652466						54	190.417	122.543	183.831	161.525	113.819	130.758	156.04	118.836	158.666	137.295	151.967	157.543			54	190.417	153.187	161.525	122.289	137.438	147.981	151.967	157.543		54	152.793	6.9497
			54.5	-1.12915	-0.702515	-0.979919	-0.736999	-0.639038	-0.604858	-0.490417	-0.401916	-0.884399	-0.606384	-0.71991	-0.647278						54.5	180.652	124.986	185.39	169.014	120.129	132.972	167.617	112.111	160.662	127.123	152.614	156.29			54.5	180.652	155.188	169.014	126.551	139.864	143.892	152.614	156.29		54.5	153.008	5.96405
			55	-1.0376	-0.683289	-1.0321	-0.736084	-0.647278	-0.582581	-0.489502	-0.406189	-0.889587	-0.644226	-0.737915	-0.667419						55	166.005	121.566	195.263	168.804	121.678	128.075	167.304	113.302	161.604	135.056	156.431	161.153			55	166.005	158.414	168.804	124.877	140.303	148.33	156.431	161.153		55	153.04	5.17612
			55.5	-1.15967	-0.665588	-1.00647	-0.72052	-0.617065	-0.584106	-0.493774	-0.439758	-0.845337	-0.652771	-0.718078	-0.644836						55.5	185.535	118.416	190.413	165.235	115.999	128.41	168.765	122.666	153.566	136.848	152.226	155.7			55.5	185.535	154.415	165.235	122.204	145.715	145.207	152.226	155.7		55.5	153.28	6.38027
			56	-1.09863	-0.679932	-1.00128	-0.766907	-0.670471	-0.5896	-0.485535	-0.389404	-0.851745	-0.64209	-0.726929	-0.644531						56	175.77	120.968	189.432	175.872	126.038	129.618	165.949	108.62	154.73	134.608	154.102	155.627			56	175.77	155.2	175.872	127.828	137.285	144.669	154.102	155.627		56	153.294	5.98194
			56.5	-1.08376	-0.693664	-0.949707	-0.750122	-0.660095	-0.582275	-0.493774	-0.398865	-0.885925	-0.657043	-0.767517	-0.641785						56.5	173.391	123.411	179.674	172.023	124.088	128.008	168.765	111.26	160.939	137.743	162.706	154.964			56.5	173.391	151.543	172.023	126.048	140.012	149.341	162.706	154.964		56.5	153.753	5.64076
			57	-1.15967	-0.668945	-1.0199	-0.738525	-0.639343	-0.575256	-0.502319	-0.423279	-0.905151	-0.643005	-0.722046	-0.653076						57	185.535	119.014	192.953	169.364	120.187	126.464	171.685	118.07	164.432	134.8	153.067	157.69			57	185.535	155.983	169.364	123.326	144.877	149.616	153.067	157.69		57	154.932	6.38822
			57.5	-1.12915	-0.675354	-1.00159	-0.722046	-0.653076	-0.587769	-0.478516	-0.403442	-0.83252	-0.640869	-0.787353	-0.683899						57.5	180.652	120.154	189.489	165.584	122.768	129.215	163.55	112.536	151.237	134.353	166.911	165.132			57.5	180.652	154.822	165.584	125.992	138.043	142.795	166.911	165.132		57.5	154.991	6.39842
			58	-1.06811	-0.697021	-0.966492	-0.702209	-0.617065	-0.59845	-0.473633	-0.410461	-0.837097	-0.653687	-0.716858	-0.674438						58	170.887	124.009	182.85	161.035	115.999	131.563	161.881	114.494	152.069	137.04	151.967	162.848			58	170.887	153.429	161.035	123.781	138.187	144.554	151.967	162.848		58	150.836	5.32814
			58.5	-1.2207	-0.702515	-1.026	-0.713196	-0.619812	-0.587158	-0.479126	-0.39917	-0.835266	-0.665283	-0.767517	-0.688477						58.5	195.3	124.986	194.108	163.555	116.515	129.081	163.758	111.345	151.736	139.471	162.706	166.238			58.5	195.3	159.547	163.555	122.798	137.551	145.603	162.706	166.238		58.5	156.662	7.68954
			59	-1.25122	-0.680847	-0.977478	-0.716553	-0.660095	-0.569458	-0.47821	-0.405273	-0.858154	-0.623474	-0.765076	-0.625305						59	200.182	121.131	184.928	164.325	124.088	125.19	163.445	113.047	155.894	130.706	162.189	150.984			59	200.182	153.03	164.325	124.639	138.246	143.3	162.189	150.984		59	154.612	7.94879
			59.5	-1.25122	-0.729675	-1.00555	-0.719604	-0.64331	-0.567017	-0.482483	-0.413513	-0.80658	-0.673218	-0.727539	-0.658569						59.5	200.182	129.818	190.24	165.024	120.932	124.653	164.905	115.345	146.525	141.134	154.231	159.016			59.5	200.182	160.029	165.024	122.793	140.125	143.83	154.231	159.016		59.5	155.654	7.97748
			60	-1.09863	-0.699768	-1.01013	-0.723877	-0.656128	-0.580444	-0.476379	-0.424194	-0.851135	-0.671692	-0.756531	-0.618286						60	175.77	124.497	191.106	166.004	123.342	127.605	162.819	118.325	154.619	140.814	160.377	149.29			60	175.77	157.802	166.004	125.473	140.572	147.717	160.377	149.29		60	152.876	5.54009
			60.5	-1.09863	-0.691528	-0.969238	-0.724182	-0.628357	-0.579529	-0.469971	-0.404968	-0.868835	-0.634766	-0.76477	-0.702515						60.5	175.77	123.031	183.369	166.074	118.121	127.404	160.629	112.962	157.834	133.073	162.124	169.627			60.5	175.77	153.2	166.074	122.763	136.795	145.454	162.124	169.627		60.5	153.976	6.37429
			61	-1.06811	-0.714111	-0.960083	-0.710144	-0.627136	-0.587463	-0.502014	-0.405884	-0.913086	-0.640869	-0.719604	-0.674133						61	170.887	127.049	181.637	162.855	117.892	129.148	171.581	113.217	165.873	134.353	152.549	162.774			61	170.887	154.343	162.855	123.52	142.399	150.113	152.549	162.774		61	152.43	5.17861
			61.5	-1.19019	-0.720215	-0.985413	-0.746155	-0.625	-0.56427	-0.480347	-0.411987	-0.879211	-0.626831	-0.75531	-0.679626						61.5	190.417	128.135	186.429	171.113	117.49	124.049	164.175	114.92	159.719	131.41	160.118	164.101			61.5	190.417	157.282	171.113	120.77	139.548	145.564	160.118	164.101		61.5	156.114	7.4616
			62	-1.15967	-0.69519	-0.99762	-0.723877	-0.601501	-0.549316	-0.498047	-0.396118	-0.838928	-0.631713	-0.731201	-0.660095						62	185.535	123.683	188.739	166.004	113.073	120.762	170.225	110.493	152.401	132.433	155.007	159.385			62	185.535	156.211	166.004	116.917	140.359	142.417	155.007	159.385		62	152.729	7.1413
			62.5	-1.2207	-0.661316	-0.96344	-0.747681	-0.577392	-0.545349	-0.491943	-0.377502	-0.860291	-0.654907	-0.716553	-0.636902						62.5	195.3	117.656	182.272	171.463	108.541	119.89	168.139	105.301	156.282	137.295	151.902	153.785			62.5	195.3	149.964	171.463	114.215	136.72	146.789	151.902	153.785		62.5	152.517	8.39561
			63	-1.06811	-0.750427	-0.943603	-0.751343	-0.615234	-0.584412	-0.519104	-0.409546	-0.914917	-0.628356	-0.739746	-0.638122						63	170.887	133.51	178.519	172.303	115.654	128.477	177.422	114.239	166.206	131.729	156.819	154.079			63	170.887	156.015	172.303	122.066	145.83	148.967	156.819	154.079		63	153.371	5.57559
			63.5	-1.09863	-0.687866	-0.907593	-0.752563	-0.621338	-0.545959	-0.462952	-0.407715	-0.842896	-0.690613	-0.736389	-0.656128						63.5	175.77	122.38	171.707	172.583	116.802	120.024	158.23	113.728	153.122	144.781	156.107	158.427			63.5	175.77	147.043	172.583	118.413	135.979	148.952	156.107	158.427		63.5	151.659	6.63397
			64	-1.25122	-0.716858	-0.918579	-0.73883	-0.608521	-0.570679	-0.505371	-0.396728	-0.877075	-0.627747	-0.766296	-0.645447						64	200.182	127.538	173.785	169.434	114.393	125.458	172.728	110.663	159.331	131.602	162.447	155.848			64	200.182	150.662	169.434	119.925	141.696	145.466	162.447	155.848		64	155.707	8.25798
			64.5	-1.28174	-0.687561	-0.953369	-0.713806	-0.646057	-0.568848	-0.497437	-0.419311	-0.870972	-0.630493	-0.723877	-0.678711						64.5	205.065	122.326	180.367	163.695	121.449	125.056	170.016	116.963	158.223	132.177	153.455	163.88			64.5	205.065	151.346	163.695	123.252	143.49	145.2	153.455	163.88		64.5	156.173	8.3475
			65	-1.32122	-0.730896	-0.951843	-0.736084	-0.586548	-0.583496	-0.458069	-0.39978	-0.823059	-0.648804	-0.730591	-0.669556						65	211.381	130.035	180.078	168.804	110.262	128.276	156.561	111.515	149.519	136.016	154.878	161.669			65	211.381	155.057	168.804	119.269	134.038	142.767	154.878	161.669		65	155.983	9.70264
			65.5	-1.15967	-0.691528	-0.903625	-0.719299	-0.565491	-0.589294	-0.484009	-0.417786	-0.844421	-0.686646	-0.752563	-0.622253						65.5	185.535	123.031	170.956	164.955	106.304	129.551	165.427	116.537	153.399	143.949	159.536	150.247			65.5	185.535	146.994	164.955	117.927	140.982	148.674	159.536	150.247		65.5	151.856	6.90572
			66	-1.19019	-0.698547	-0.930786	-0.724487	-0.567322	-0.558472	-0.458069	-0.371704	-0.810547	-0.660705	-0.697021	-0.633545						66	190.417	124.28	176.095	166.144	106.648	122.775	156.561	103.683	147.246	138.511	147.762	152.974			66	190.417	150.187	166.144	114.711	130.122	142.878	147.762	152.974		66	149.4	8.01376
			66.5	-1.2207	-0.688171	-0.906677	-0.743103	-0.594177	-0.571899	-0.476074	-0.473938	-0.812683	-0.639343	-0.733948	-0.638428						66.5	195.3	122.434	171.533	170.413	111.696	125.726	162.715	132.2	147.634	134.033	155.59	154.153			66.5	195.3	146.984	170.413	118.711	147.458	140.833	155.59	154.153		66.5	153.68	7.89156
			67	-1.31226	-0.66864	-0.949097	-0.734558	-0.559997	-0.587768	-0.492248	-0.396118	-0.805969	-0.651855	-0.776672	-0.628357						67	209.947	118.959	179.559	168.454	105.271	129.215	168.243	110.493	146.414	136.656	164.647	151.721			67	209.947	149.259	168.454	117.243	139.368	141.535	164.647	151.721		67	155.272	9.6248
			67.5	-1.28174	-0.684509	-0.898132	-0.726623	-0.549011	-0.553284	-0.471802	-0.396423	-0.816345	-0.654297	-0.703735	-0.626526						67.5	205.065	121.783	169.917	166.634	103.206	121.634	161.255	110.578	148.299	137.168	149.185	151.279			67.5	205.065	145.85	166.634	112.42	135.917	142.733	149.185	151.279		67.5	151.135	9.43157
			68	-1.12915	-0.678406	-0.939941	-0.697632	-0.567322	-0.549927	-0.46814	-0.409851	-0.836792	-0.670166	-0.743713	-0.662537						68	180.652	120.697	177.827	159.986	106.648	120.896	160.003	114.324	152.013	140.494	157.66	159.974			68	180.652	149.262	159.986	113.772	137.164	146.254	157.66	159.974		68	150.59	6.92624
			68.5	-1.16228	-0.692139	-0.941772	-0.727234	-0.603638	-0.563354	-0.479126	-0.414734	-0.823364	-0.646973	-0.73883	-0.653686						68.5	185.953	123.14	178.173	166.774	113.475	123.848	163.758	115.686	149.574	135.632	156.625	157.837			68.5	185.953	150.657	166.774	118.661	139.722	142.603	156.625	157.837		68.5	152.354	7.04305
			69	-1.2207	-0.694275	-0.950317	-0.715942	-0.58136	-0.574646	-0.46814	-0.424194	-0.806274	-0.638733	-0.74707	-0.649719						69	195.3	123.52	179.79	164.185	109.287	126.33	160.003	118.325	146.469	133.905	158.372	156.879			69	195.3	151.655	164.185	117.809	139.164	140.187	158.372	156.879		69	152.944	7.96657
			69.5	-1.26121	-0.690002	-0.986938	-0.751953	-0.585327	-0.582581	-0.492554	-0.421448	-0.7901	-0.634766	-0.746155	-0.644531						69.5	201.781	122.76	186.718	172.443	110.032	128.075	168.348	117.559	143.531	133.073	158.178	155.627			69.5	201.781	154.739	172.443	119.054	142.953	138.302	158.178	155.627		69.5	155.384	8.67898
			70	-1.09863	-0.688171	-0.905151	-0.739441	-0.606384	-0.546875	-0.444946	-0.375366	-0.795898	-0.663757	-0.78125	-0.651855						70	175.77	122.434	171.245	169.574	113.991	120.225	152.076	104.705	144.584	139.151	165.617	157.395			70	175.77	146.839	169.574	117.108	128.39	141.868	165.617	157.395		70	150.32	7.28253
			70.5	-1.32137	-0.704346	-0.923462	-0.719604	-0.61676	-0.577698	-0.493774	-0.398865	-0.78125	-0.65979	-0.753784	-0.641174						70.5	211.406	125.312	174.709	165.024	115.941	127.001	168.765	111.26	141.923	138.319	159.795	154.816			70.5	211.406	150.01	165.024	121.471	140.012	140.121	159.795	154.816		70.5	155.332	9.35349
			71	-1.12915	-0.648498	-0.938415	-0.709534	-0.583191	-0.570374	-0.486145	-0.390015	-0.821533	-0.66864	-0.800476	-0.632324						71	180.652	115.376	177.538	162.715	109.631	125.391	166.157	108.791	149.241	140.174	169.693	152.679			71	180.652	146.457	162.715	117.511	137.474	144.708	169.693	152.679		71	151.486	6.98411
			71.5	-1.2207	-0.710144	-0.930176	-0.739441	-0.606995	-0.570679	-0.488586	-0.405579	-0.801086	-0.624084	-0.71167	-0.638733						71.5	195.3	126.343	175.979	169.574	114.106	125.458	166.991	113.132	145.527	130.834	150.867	154.227			71.5	195.3	151.161	169.574	119.782	140.062	138.18	150.867	154.227		71.5	152.394	7.97419
			72	-1.25122	-0.708618	-0.905456	-0.709839	-0.593567	-0.558167	-0.471497	-0.425415	-0.799255	-0.65918	-0.762634	-0.627746						72	200.182	126.072	171.302	162.785	111.581	122.708	161.151	118.665	145.194	138.191	161.671	151.574			72	200.182	148.687	162.785	117.145	139.908	141.693	161.671	151.574		72	152.956	8.45427
			72.5	-1.09863	-0.673828	-0.881042	-0.730591	-0.606689	-0.557861	-0.447998	-0.403748	-0.815735	-0.648193	-0.761108	-0.66925						72.5	175.77	119.882	166.683	167.544	114.048	122.64	153.119	112.622	148.188	135.888	161.347	161.595			72.5	175.77	143.283	167.544	118.344	132.87	142.038	161.347	161.595		72.5	150.349	6.86366
			73	-1.37329	-0.696106	-0.92987	-0.717468	-0.615845	-0.526428	-0.504548	-0.406494	-0.828857	-0.661926	-0.784912	-0.641174						73	219.712	123.846	175.921	164.535	115.769	115.73	172.447	113.388	150.572	138.767	166.394	154.816			73	219.712	149.884	164.535	115.75	142.917	144.669	166.394	154.816		73	157.335	10.5088
			73.5	-1.19019	-0.71106	-0.924988	-0.686645	-0.594788	-0.551758	-0.50814	-0.394897	-0.834351	-0.655212	-0.783997	-0.6427						73.5	190.417	126.506	174.998	157.466	111.811	121.299	173.675	110.153	151.57	137.359	166.2	155.185			73.5	190.417	150.752	157.466	116.555	141.914	144.465	166.2	155.185		73.5	152.869	7.47368
			74	-1.2207	-0.686035	-0.927429	-0.709228	-0.609741	-0.526428	-0.451933	-0.400178	-0.817261	-0.637207	-0.803528	-0.650024						74	195.3	122.054	175.459	162.645	114.622	115.73	154.464	111.626	148.465	133.585	170.34	156.953			74	195.3	148.757	162.645	115.176	133.045	141.025	170.34	156.953		74	152.905	8.6487
			74.5	-1.21209	-0.697937	-0.915527	-0.713501	-0.587463	-0.549316	-0.509728	-0.392151	-0.781555	-0.680542	-0.767517	-0.656738						74.5	193.921	124.172	173.208	163.625	110.434	120.762	174.217	109.387	141.979	142.67	162.706	158.574			74.5	193.921	148.69	163.625	115.598	141.802	142.324	162.706	158.574		74.5	153.405	7.98243
			75	-1.24014	-0.697619	-0.934143	-0.701294	-0.605774	-0.555128	-0.496216	-0.400298	-0.761108	-0.632019	-0.777588	-0.641174						75	198.41	124.115	176.73	160.825	113.876	122.04	169.599	111.659	138.264	132.497	164.841	154.816			75	198.41	150.422	160.825	117.958	140.629	135.381	164.841	154.816		75	152.91	8.41427
			75.5	-1.12915	-0.700073	-0.923696	-0.71227	-0.627136	-0.567913	-0.468445	-0.407878	-0.784912	-0.670776	-0.777283	-0.611572						75.5	180.652	124.552	174.753	163.343	117.892	124.85	160.107	113.774	142.589	140.622	164.776	147.668			75.5	180.652	149.652	163.343	121.371	136.941	141.605	164.776	147.668		75.5	150.751	6.54327
			76	-1.31226	-0.696106	-0.927734	-0.752258	-0.596008	-0.559082	-0.449289	-0.385742	-0.830078	-0.646667	-0.788879	-0.624695						76	209.947	123.846	175.517	172.513	112.04	122.909	153.56	107.599	150.794	135.568	167.235	150.837			76	209.947	149.682	172.513	117.475	130.58	143.181	167.235	150.837		76	155.181	10.058
			76.5	-1.19019	-0.671997	-0.908721	-0.698852	-0.602134	-0.537995	-0.481872	-0.379228	-0.794983	-0.654907	-0.794372	-0.613098						76.5	190.417	119.557	171.92	160.265	113.192	118.273	164.697	105.782	144.418	137.295	168.399	148.037			76.5	190.417	145.738	160.265	115.732	135.239	140.857	168.399	148.037		76.5	150.586	7.98713
			77	-1.12915	-0.729463	-0.923462	-0.706651	-0.598755	-0.520052	-0.498962	-0.403942	-0.789185	-0.668945	-0.783691	-0.621338						77	180.652	129.781	174.709	162.054	112.557	114.328	170.538	112.676	143.365	140.238	166.135	150.027			77	180.652	152.245	162.054	113.443	141.607	141.802	166.135	150.027		77	150.995	7.09176
			77.5	-1.17967	-0.742493	-0.884969	-0.705261	-0.669089	-0.55427	-0.475371	-0.405437	-0.836487	-0.646057	-0.757446	-0.616455						77.5	188.735	132.099	167.426	161.735	125.778	121.851	162.475	113.093	151.958	135.44	160.571	148.847			77.5	188.735	149.763	161.735	123.815	137.784	143.699	160.571	148.847		77.5	151.869	6.8111
			78	-1.09801	-0.709534	-0.892639	-0.725598	-0.618371	-0.558589	-0.456238	-0.391846	-0.748291	-0.649109	-0.750427	-0.613708						78	175.671	126.235	168.878	166.399	116.244	122.8	155.935	109.302	135.936	136.08	159.083	148.184			78	175.671	147.556	166.399	119.522	132.618	136.008	159.083	148.184		78	148.13	6.57171
			78.5	-1.06811	-0.692444	-0.926819	-0.691833	-0.62561	-0.531616	-0.464783	-0.393066	-0.733032	-0.64209	-0.775334	-0.640564						78.5	170.887	123.194	175.344	158.656	117.605	116.871	158.856	109.642	133.164	134.608	164.363	154.669			78.5	170.887	149.269	158.656	117.238	134.249	133.886	164.363	154.669		78.5	147.902	6.3888
			79	-1.09803	-0.716858	-0.921936	-0.678275	-0.583801	-0.56027	-0.480347	-0.400696	-0.758226	-0.63385	-0.775217	-0.662537						79	175.674	127.538	174.42	155.547	109.746	123.17	164.175	111.77	137.741	132.881	164.338	159.974			79	175.674	150.979	155.547	116.458	137.973	135.311	164.338	159.974		79	149.532	6.65435
			79.5	-1.12911	-0.708477	-0.932922	-0.700989	-0.584717	-0.552651	-0.464314	-0.385132	-0.772095	-0.647278	-0.750732	-0.640564						79.5	180.646	126.047	176.499	160.756	109.918	121.495	158.696	107.429	140.26	135.696	159.148	154.669			79.5	180.646	151.273	160.756	115.706	133.062	137.978	159.148	154.669		79.5	149.155	7.02509
			80	-1.15225	-0.712585	-0.908274	-0.696199	-0.628967	-0.536499	-0.487883	-0.410767	-0.723877	-0.635376	-0.742798	-0.616034						80	184.348	126.778	171.835	159.657	118.236	117.944	166.751	114.579	131.501	133.201	157.466	148.746			80	184.348	149.307	159.657	118.09	140.665	132.351	157.466	148.746		80	148.829	6.99073
			80.5	-1.0375	-0.691833	-0.917969	-0.686411	-0.590303	-0.54657	-0.490112	-0.397432	-0.783691	-0.669861	-0.783386	-0.641785						80.5	165.989	123.086	173.67	157.412	110.968	120.158	167.513	110.86	142.367	140.43	166.07	154.964			80.5	165.989	148.378	157.412	115.563	139.186	141.399	166.07	154.964		80.5	148.62	5.91261
			81	-1.04183	-0.694097	-0.941571	-0.721506	-0.569153	-0.560608	-0.450276	-0.394287	-0.786204	-0.62439	-0.75125	-0.601164						81	166.681	123.488	178.135	165.461	106.992	123.244	153.898	109.983	142.823	130.898	159.258	145.155			81	166.681	150.812	165.461	115.118	131.94	136.861	159.258	145.155		81	146.411	6.32401
			81.5	-1.06554	-0.691833	-0.930176	-0.742209	-0.549458	-0.525818	-0.469055	-0.410461	-0.757751	-0.66864	-0.756226	-0.641785						81.5	170.475	123.086	175.979	170.208	103.29	115.596	160.316	114.494	137.655	140.174	160.313	154.964			81.5	170.475	149.532	170.208	109.443	137.405	138.915	160.313	154.964		81.5	148.907	7.16596
																																					85.7244	49.233	62.6716	16.7749	37.1167	39.7723	63.5327	53.0127		% LTP for Figure 1D
																																														A4522 avg	85.7244
																																														a4524 avg	49.233
																																														a4526 avg	62.6716
																																														a4527 avg	16.7749
																																														A4537 avg	37.1167
																																														a4577 avg	39.7723
																																														A-4598 avg	63.5327
																																														A4610 avg	53.0127
																																														mean	50.9798
																																														se	7.31487
[truncated: 21 more columns]

## Sheet: Fig 2 MWM data
Rat No.		Pre-isch AGL (sec)											7-Day Post-isch AGL (sec)										X
		Trial Block 1		Trial Block 2		Trial Block 3		Trial Block 4		Trial Block 5			Trial Block 1		Trial Block 2		Trial Block 3		Trial Block 4		Trial Block 5
A1103		50		35		28		25		23			43		31		30		29		31
A1108		51		39		27		22		27			39		29		29		26		30
A1113		31		21		18		17		19			43		26		26		23		27
A1115		42		39		29		27		29			34		31		32		27		24
A1120		47		37		33		35		37			42		29		30		29		28
A1122		52		31		32		33		37			41		30		35		32		36
A1129		60		35		32		27		25			43		29		32		34		25
A1130		49		28		27		26		28			42		33		35		32		35
A1139		45		30		26		25		32			39		31		32		28		31
A1150		42		31		23		27		31			43		29		27		27		35
Trial Block Mean		46.9		32.6		27.5		26.4		28.8			40.9		29.8		30.8		28.7		30.2
Trial Block SD		7.7		5.58		4.55		5.06		5.75			2.89		1.87		3.01		3.27		4.24
Rat No.		Pre-isch AGL (sec)											7-Day Post-isch AGL (sec)
		Trial Block 1		Trial Block 2		Trial Block 3		Trial Block 4		Trial Block 5			Trial Block 1		Trial Block 2		Trial Block 3		Trial Block 4		Trial Block 5
B1299		40		40		22		21		12			60		60		54		29		35
B1306		35		33		13		13		9			42		50		44		35		37
B1307*		50		31		22		18		11			/		/		/		/		/
B1413		32		28		19		22		10			40		40		28		21		27
B1422		35		30		18		21		10			41		53		32		25		29
B1429		42		40		22		19		10			45		57		41		30		33
B1432		30		31		21		19		12			36		46		37		27		26
B1433		29		26		16		13		8			39		51		29		21		28
B1439		28		30		17		15		9			37		49		35		28		27
B1444		30		28		19		18		9			40		58		38		27		31
B1445		28		26		20		16		9			35		47		29		28		29
B1447		42		41		19		18		10			60		60		49		32		35
B1450		31		30		26		22		10			43		47		39		29		33
Trial Block Mean		34.7		31.9		19.5		18.1		9.9			43.2		51.5		37.9		27.7		30.8
Trial Block SD		6.81		5.23		3.26		3.1		1.19			8.37		6.26		8.15		4.03		3.69
Rat No.		Pre-Isch Quadrant Search Time (% of total)							Post-Isch Quadrant Search Time (% of total)
		Goal Quadrant			Decoy Quadrant				Goal Quadrant			Decoy Quadrant
A1103		48			20				37			12
A1108		47			14				42			9
A1113		52			15				49			12
A1115		33			21				30			15
A1120		29			17				32			10
A1122		43			15				37			9
A1129		51			13				48			14
A1130		44			17				41			12
A1139		32			19				30			11
A1150		43			15				41			12
Mean		42.2			16.6				38.7			11.6
SD		8.15			2.68				6.8			1.95
Rat No.		Pre-Isch Quadrant Search Time (% of total)							Post-Isch Quadrant Search Time (% of total)
		Goal Quadrant			Decoy Quadrant				Goal Quadrant			Decoy Quadrant
B1299		48			10				39			12
B1306		52			8				42			9
B1307*		49			9				/			/
B1413		57			5				47			15
B1422		52			9				35			10
B1429		53			11				42			9
B1432		58			7				47			14
B1433		33			13				43			12
B1439		37			10				40			11
B1444		42			12				39			12
B1445		55			8				37			10
B1447		49			7				36			8
B1450		58			5				39			9
Mean		49.5			8.8				40.5			10.9
SD		8.31			2.37				3.88			2.07
*Animal died before completion of 7-day water maze experiment; data censured
"A" TNFa-Tg Rats; "B" Non-transgenic Littermates

## Sheet: Fig 3 Rotarod data
				Behavioral Study Scores
numbers (except for 6 pt. scores) reflect seconds on the rota rod
Animal	Preisch	Training	post=24h.			post=48h.			week 1					week 2				week 3				week 4
	6pt.score		6pt.score	Stat. Rod	Rot. Rod	6pt.score	Stat. Rod	Rot. Rod		6pt.score	Stat. Rod	Rot. Rod			6pt.score	Stat. Rod	Rot. Rod		6pt.score	Stat. Rod	Rot. Rod		6pt.score	Stat. Rod	Rot. Rod
A4131	0	35	2	4		1	24		Mon	1	50	1) 35		Mon	0	120	1) 100	Mon	0	120	1) 107	Mon	0	120	*
												2) 8					2) 25				2) 65
												3) 27					3) 102				3) 117
											avg	23				avg	77			avg	96
									Thurs	1	120	1) 26		Thurs	0	120	1) 8	Thurs	0	120	1) 94	Thurs	0	120	1) 62
												2) 45					2) 57				2) 86				2) 92
												3) 70					3) 31				3) 115				3) 107
											avg	47				avg	32			avg	98			avg	87
B4136	0	81	0	120	1) 95	0	120	1) 45	Mon	0	120	1) 97		Mon	0	120	1) 165	Mon	0	120	1) 123	Mon	0	120	*
					2) 121			2) 71				2) 114					2) 138				2) 117
					3) 110			3) 21				3) 99					3) 177				3) 109
				avg	109		avg	46			avg	103				avg	160			avg	116
									Thurs	0	120	1) 117		Thurs	0	120	1) 104	Thurs	0	120	1) 119	Thurs	0	120	1) 105
												2) 90					2) 127				2) 168				2) 90
												3) 145					3) 136				3) 171				3) 148
											avg	117				avg	122			avg	153			avg	114
A4137	0	4	5	DIED
		51
A4138	0	2	0	120	1) 79	0	120	1) 68	Mon	0	120	1) 90		Mon	0	120	1) 54	Mon	0	120	*	Mon	0	120	1) 81
		42			2) 53			2) 110				2) 100					2) 96								2) 66
	avg	22			3) 108			3) 114				3) 85					3) 62								3) 72
				avg	80		avg	97			avg	92				avg	71							avg	73
									Thurs	0	120	1) 69		Thurs	0	120	1) 36	Thurs	0	120	1) 80	Thurs	0	120	1) 72
												2) 39					2) 43				2) 99				2) 65
												3) 81					3) 43				3) 82				3) 178
											avg	63				avg	41			avg	87			avg	105
B4139	0	49	1	46	1) 4	2	120	1) 55	Mon	2	120	1) 70		Mon	2	120	1) 50	Mon	0	120	*	Mon	0	120	1) 52
					2) 6			2) 37				2) 81					2) 92								2) 63
					3) 4			3) 39				3) 82					3) 67								3) 40
				avg	5		avg	44			avg	78				avg	70							avg	52
									Thurs	2	120	1) 48		Thurs	0	120	1) 29	Thurs	0	120	1) 60	Thurs	0	120	1) 49
												2) 108					2) 58				2) 29				2) 58
												3) 107					3) 62				3) 69				3) 40
											avg	88				avg	50			avg	53			avg	49
Animal	Preisch	Training	post=24h.			post=48h.			week 1					week 2				week 3				week 4
	6pt.score		6pt.score	Stat. Rod	Rot. Rod	6pt.score	Stat. Rod	Rot. Rod		6pt.score	Stat. Rod	Rot. Rod			6pt.score	Stat. Rod	Rot. Rod		6pt.score	Stat. Rod	Rot. Rod		6pt.score	Stat. Rod	Rot. Rod
B4142	0	6	0	120	140	0	120	109	Mon	0	120	124		Mon	0	120	16	Mon	0	120	*		0	120	96
		136			124			130				109					18								89
	avg	71			148			66				109					62								93
				avg	137.333		avg	101.667			avg	114				avg	32							avg	92.6667
									Thurs	0	120	49		Thurs	0	120	21	Thurs	0	120	115		0	120	50
												25					51				104				45
												53					37				106				87
											avg	42.3333				avg	36.3333			avg	108.333			avg	60.6667
B4160	0	19	0	120	131	0	120	17	Mon	0	120	141		Mon	0	120	109	Mon	0	120	45	Mon	0	120	72
Sham		69			150			113				158					68				120				106
	avg	44			174			121				137					99				102				89
				avg	151.667		avg	83.6667			avg	145.333				avg	92			avg	89			avg	89
									Thurs	0	120	116		Thurs	0	120	69	Thurs	0	120	35	Thurs	0	120	36
												100					91				108				45
												98					112				148				113
											avg	104.667				avg	90.6667			avg	97			avg	64.6667
B4161	0	107	0	120	133	0	120	158	Mon	0	120	177		Mon	0	120	95	Mon	0	120	195	Mon	0	120	98
Sham					181			197				200					174				200				148
					200			200				200					168				141				112
				avg	171.333		avg	185			avg	192.333				avg	145.667			avg	178.667			avg	119.333
									Thurs	0	120	184		Thurs	0	120	168	Thurs	0	120	40	Thurs	0	120	68
												197					192				68				133
												199					200				122				164
											avg	193.333				avg	186.667			avg	76.6667			avg	121.667
B4162	0	83	0	120	85	0	120	128	Mon	0	120	140		Mon	0	120	75	Mon	0	120	131	Mon	0	120	162
Sham					94			141				117					79				78				184
					112			121				75					55				92				78
				avg	97						avg	110.667				avg	69.6667			avg	100.333			avg	141.333
									Thurs	0	120	145		Thurs	0	120	47	Thurs	0	120	140	Thurs	0	120	103
												75					98				162				165
												109					73				142				175
											avg	109.667				avg	72.6667			avg	148			avg	147.667
Animal	Preisch	Training	post=24h.			post=48h.			week 1					week 2				week 3				week 4
	6pt.score		6pt.score	Stat. Rod	Rot. Rod	6pt.score	Stat. Rod	Rot. Rod		6pt.score	Stat. Rod	Rot. Rod			6pt.score	Stat. Rod	Rot. Rod		6pt.score	Stat. Rod	Rot. Rod		6pt.score	Stat. Rod	Rot. Rod
B4166	0	52	2	23	not attempted	2	7	not attempted	Mon	1	29	14		Mon	0	120	141	Mon	0	120	158	Mon	0	120	104
				3			12				25	29					162				200				106
				11			7				33	35					69				200				136
												26				avg	124			avg	186			avg	115.333
									Thurs	1	120	30		Thurs	0	120	115	Thurs	0	120	149	Thurs	0	120	88
												106					113				131				73
												122					125				200				122
											avg	86				avg	117.667			avg	160			avg	94.3333
B4170	0	3	2	12	14	2	1	48	Mon	0	120	71		Mon	0	120	72	Mon	0	120	97	Mon	0	120	81
		114		30	79		1	68				107					113				106				71
	avg	58			76		38	4				141					100				167				123
				avg	56.3333		avg	40			avg	106.333				avg	95			avg	123.333			avg	91.6667
									Thurs	0	120	64		Thurs	0	120	50	Thurs	0	120	99	Thurs	0	120	59
												84					120				148				80
												33					87				88				86
											avg	60.3333				avg	85.6667			avg	111.667			avg	75
B4172	0	86	0	120	140	0	120	197	Mon	0	120	115		Mon	0	120	200	Mon	0	120	182	Mon	0	120	200
					143			176				200					200				200				200
					179			192				180					200				200				200
				avg	154		avg	188.333			avg	165				avg	200			avg	194			avg	200
									Thurs	0	120	200		Thurs	0	120	171	Thurs	0	120	169	Thurs	0	120	200
												200					200				200				200
												190					196				192				200
											avg	196.667				avg	189			avg	187			avg	200
B4173	0	36	0	14	81	0	120	127	Mon	0	120	162		Mon	0	120	56	Mon	0	120	134	Mon	0	120	134
				120	97			133				103					142				157				200
					130			122				200					122				163				200
				avg	102.667		avg	127.333			avg	155				avg	106.667			avg	151.333			avg	178
									Thurs	0	115	151		Thurs	0	120	118	Thurs	0	120	181	Thurs	0	120	104
												196					195				200				200
												170					168				200				200
											avg	172.333				avg	160.333			avg	193.667			avg	168
Animal	Preisch	Training	post=24h.			post=48h.			week 1					week 2				week 3				week 4
	6pt.score		6pt.score	Stat. Rod	Rot. Rod	6pt.score	Stat. Rod	Rot. Rod		6pt.score	Stat. Rod	Rot. Rod			6pt.score	Stat. Rod	Rot. Rod		6pt.score	Stat. Rod	Rot. Rod		6pt.score	Stat. Rod	Rot. Rod
B4174	0	2	0	9	109	0	120	177	Mon	0	120	37		Mon	0	120	136	Mon	0	120	124	Mon	0	120	97
		48		120	103			192				200					140				127				126
					182			200				182					150				150				200
	avg	25		avg	131.333		avg	189.667			avg	139.667				avg	142							avg	141
									Thurs	0	120	148		Thurs	0	120	171	Thurs	0	120	150	Thurs	0	120	144
												200					146				167				199
												140					160				138				148
											avg	162.667				avg	159							avg	163.667
A4175	0	2	0	35	71	0	120	80	Mon	0	120	22		Mon	0	120	154	Mon	0	120	106	Mon	0	120	175
Sham		5			49			116				31					198				129				157
		34			101			34				47					141				166				200
	avg	14		avg	73.6667		avg	76.6667			avg	33.3333				avg	164.333			avg	133.667			avg	177.333
									Thurs	0	120	113		Thurs	0	120	200	Thurs	0	120	108	Thurs	0	120	108
												140					168				196				142
												126					178				200				200
											avg	126.333				avg	182			avg	168			avg	150
A4176	0	would not	1	60	16	0	34	62	Mon	0	120	17		Mon	0	120	49	Mon	0	120	18	Mon	0	120	63
		get onto rod			57			110				50					51				42				42
					105			123				46					8				39				59
				avg	59.3333		avg	98.3333			avg	37.6667				avg	36			avg	33			avg	54.6667
									Thurs	0	120	24		Thurs	0	120	22	Thurs	0	120	26	Thurs	0	120	115
												61					50				32				77
												13					46				39				35
											avg	32.6667				avg	39.3333			avg	32.3333			avg	75.6667
A4177	0	would not	1	40	7	1	120	72	Mon	1	120	86		Mon	0	120	85	Mon	0	120	96	Mon	0	120	46
		get onto rod			16			20				107					90				104				29
					47			40				100					96				123				124
				avg	23.3333		avg	44			avg	97.6667				avg	90.3333			avg	107.667			avg	66.3333
									Thurs	0	120	6		Thurs	0	120	129	Thurs	0	120	107	Thurs	0	120	65
												103					126				178				108
												131					6				45				136
											avg	80				avg	87			avg	110			avg	103
Animal	Preisch	Training	post=24h.			post=48h.			week 1					week 2				week 3				week 4
	6pt.score		6pt.score	Stat. Rod	Rot. Rod	6pt.score	Stat. Rod	Rot. Rod		6pt.score	Stat. Rod	Rot. Rod			6pt.score	Stat. Rod	Rot. Rod		6pt.score	Stat. Rod	Rot. Rod		6pt.score	Stat. Rod	Rot. Rod
A4180	0	50	0	17	53	0	120	166	Mon	0	120	134		Mon	0	120	200	Mon	0	120	170	Mon	0	120	200
Sham				10	70			200				176					200				158				133
				120	129			200				158					184				200				200
				avg	84		avg	188.667			avg	156				avg	194.667			avg	176			avg	177.667
									Thurs	0	120	119		Thurs	0	120	199	Thurs	0	120	200	Thurs	0	120	200
												190					200				200				200
												200					183				200				200
											avg	169.667				avg	194			avg	200			avg	200
B4181	0	7	0	120	167	0	120	172	Mon	0	120	200		Mon	0	120	176	Mon	0	120	146	Mon	0	120	200
Sham		38			50			200				167					200				200				200
	avg	22			171			189				187					175				200				196
				avg	129.333		avg	187			avg	184.667				avg	183.667			avg	182			avg	198.667
									Thurs	0	120	169		Thurs	0	120	191	Thurs	0	120	178	Thurs	0	120	117
												113					200				200				144
												200					200				200				200
											avg	160.667				avg	197			avg	192.667			avg	153.667
A4182	0	6	0	120	74	0	120	200	Mon	0	120	140		Mon	0	120	86	Mon	0	120	109	Mon	0	120	108
		30			130			200				108					107				153				68
	avg	18			107			200				51					123				170				105
				avg	103.667		avg	200			avg	99.6667				avg	105.333			avg	144			avg	93.6667
									Thurs	0	120	90		Thurs	0	120	50	Thurs	0	120	107	Thurs	0	120	76
												83					70				151				81
												90					72				160				78
											avg	87.6667				avg	64			avg	139.333			avg	78.3333
A4183	0	21
		71	0	82	72	0	35	23	Mon	0	49	17		Mon	0	120	99	Mon	0	120	80	Mon	0	90	108
	avg	46			121			46				19					98				91				32
					121			20				16					116				123				105
				avg	104.667		avg	29.6667			avg	17.3333				avg	104.333			avg	98			avg	81.6667
									Thurs	0	120	67		Thurs	0	120	78	Thurs	0	120	57	Thurs	0	120	112
												112					84				181				106
												32					107				132				130
											avg	70.3333				avg	89.6667			avg	112			avg	99.8889
Animal	Preisch	Training	post=24h.			post=48h.			week 1					week 2				week 3				week 4
	6pt.score		6pt.score	Stat. Rod	Rot. Rod	6pt.score	Stat. Rod	Rot. Rod		6pt.score	Stat. Rod	Rot. Rod			6pt.score	Stat. Rod	Rot. Rod		6pt.score	Stat. Rod	Rot. Rod		6pt.score	Stat. Rod	Rot. Rod
A4184	0	2	0	19	50	0	120	157	Mon	0	120	115		Mon	0	120	169	Mon	0	120	165	Mon	0	120	109
Sham		23		120	101			163				122					21				197				196
		18			131			152				138					198				200				200
		17		avg	94		avg	157.333			avg	125				avg	129.333			avg	187.333			avg	168.333
		27							Thurs	0	120	146		Thurs	0	120	132	Thurs	0	120	173	Thurs	0	120	57
	avg	17										180					200				200				178
												185					195				200				200
											avg	170.333				avg	175.667			avg	191			avg	145
"A" Animals = TNF-alpha Transgenic Rats
"B" Animals = Non-transgenic Littermates

## Sheet: Fig 4 cell counts
Key
			Regional Cell Count Averages		Regional Cell Count Averages		Regional Cell Count Averages		"A" Animals- Ischemic			Hippo CA1 Left	Hippo CA1 Right	Hippo CA3 Left	Hippo CA3 Right	Cortex (Layer 5) Left	Cortex (Layer 5) Right
"A" Animals- Ischemic			Hippo CA1 Left	Hippo CA1 Right	Hippo CA3 Left	Hippo CA3 Right	Cortex (Layer 5) Left	Cortex (Layer 5) Right
									4131			41.33	0	40.67	0	61.67	0
4131			41.33	0	40.67	0	61.67	0	4138			65.33	74.33	47.3	34	52.7	0
4138			65.33	74.33	47.3	34	52.7	0	4176			66.67	68.33	46.7	45	53.3	49.67
4176			66.67	68.33	46.7	45	53.3	49.67	4177			78.67	32	41.3	36.67	52.3	56
4177			78.67	32	41.3	36.67	52.3	56	4182			62.67	63.67	49.3	43.33	55.3	51.67
4182			62.67	63.67	49.3	43.33	55.3	51.67	4183			66.67	63.67	41.3	41	49	60
4183			66.67	63.67	41.3	41	49	60	"A" Animals- Sham
"A" Animals- Sham									4175			71.33	77.67	41.3	19.33	54	61.33
									4180			88.67	75	45.3	43.33	75	64.67
4175			71.33	77.67	41.3	19.33	54	61.33	4184			61	62.33	41.7	41.33	55.3	50
4180			88.67	75	45.3	43.33	75	64.67	4160			93.67	92.67	47.3	45.33	53	50
4184			61	62.33	41.7	41.33	55.3	50	4161			85	79.33	41.3	42.33	46.3	50.67
									4162			81	81.33	50.7	52.67	47.7	58.67
"B" Animals- Ischemic									4181			67	60.67	53	48.33	62.3	66
									"B" Animals- Ischemic
4136			58.33	0	36.33	0	68	0
4139			72.33	76.67	45.3	35	62.7	0	4136			58.33	0	36.33	0	68	0
4142			77.33	78.33	40	34.67	64	0	4139			72.33	76.67	45.3	35	62.7	0
4166			74.33	0	52.3	44.67	58	0	4142			77.33	78.33	40	34.67	64	0
4170			83.33	1.33	52.3	34.33	69.3	0	4166			74.33	0	52.3	44.67	58	0
4172			75.33	83.67	39.7	44	83	63.67	4170			83.33	1.33	52.3	34.33	69.3	0
4173			81	81.33	41.3	47.67	68	57	4172			75.33	83.67	39.7	44	83	63.67
4174			60.33	58	36.3	32.33	68	57	4173			81	81.33	41.3	47.67	68	57
									4174			60.33	58	36.3	32.33	68	57
"B" Animals- Sham
									"B" Animals- Sham
4160			93.67	92.67	47.3	45.33	53	50
4161			85	79.33	41.3	42.33	46.3	50.67	4175			71.33	77.67	41.3	19.33	54	61.33
4162			81	81.33	50.7	52.67	47.7	58.67	4180			88.67	75	45.3	43.33	75	64.67
4181			67	60.67	53	48.33	62.3	66	4184			61	62.33	41.7	41.33	55.3	50
									4160			93.67	92.67	47.3	45.33	53	50
									4161			85	79.33	41.3	42.33	46.3	50.67
									4162			81	81.33	50.7	52.67	47.7	58.67
									4181			67	60.67	53	48.33	62.3	66
	"A" Animals- Ischemic		Hippo CA1 Left	Hippo CA1 Right	Hippo CA3 Left	Hippo CA3 Right	Cortex (Layer 5) Left	Cortex (Layer 5) Right	"A" Animals- Ischemic			Hippo CA1 Left	Hippo CA1 Right	Hippo CA3 Left	Hippo CA3 Right	Cortex (Layer 5) Left	Cortex (Layer 5) Right
										4131		41.33	0	40.67	0	61.67	0
	4131		41.33	0	40.67	0	61.67	0		4138		65.33	74.33	47.3	34	52.7	0
	4138		65.33	74.33	47.3	34	52.7	0		4176		66.67	68.33	46.7	45	53.3	49.67
	4176		66.67	68.33	46.7	45	53.3	49.67		4177		78.67	32	41.3	36.67	52.3	56
	4177		78.67	32	41.3	36.67	52.3	56		4182		62.67	63.67	49.3	43.33	55.3	51.67
	4182		62.67	63.67	49.3	43.33	55.3	51.67		4183		66.67	63.67	41.3	41	49	60
	4183		66.67	63.67	41.3	41	49	60	Mean			63.5567	50.3333	44.4283	33.3333	54.045	36.2233
Mean			63.5567	50.3333	44.4283	33.3333	54.045	36.2233	SD			12.2127	28.7228	3.76399	16.8375	4.25621	28.2847
SD			12.2127	28.7228	3.76399	16.8375	4.25621	28.2847	"A" Animals- Sham
	"A" Animals- Sham									4175		71.33	77.67	41.3	19.33	54	61.33
	4175		71.33	77.67	41.3	19.33	54	61.33		4180		88.67	75	45.3	43.33	75	64.67
	4180		88.67	75	45.3	43.33	75	64.67		4184		61	62.33	41.7	41.33	55.3	50
	4184		61	62.33	41.7	41.33	55.3	50		4160		93.67	92.67	47.3	45.33	53	50
Mean			73.6667	71.6667	42.7667	34.6633	61.4333	58.6667		4161		85	79.33	41.3	42.33	46.3	50.67
SD			13.9822	8.19526	2.20303	13.3167	11.767	7.6891		4162		81	81.33	50.7	52.67	47.7	58.67
										4181		67	60.67	53	48.33	62.3	66
"B" Animals- Ischemic	4136		58.33	0	36.33	0	68	0	Mean			78.2386	75.5714	45.8	41.8071	56.2286	57.3343
	4139		72.33	76.67	45.3	35	62.7	0	SD			12.0519	11.1188	4.755	10.6537	9.80471	7.05518
	4142		77.33	78.33	40	34.67	64	0	"B" Animals- Ischemic	4136		58.33	0	36.33	0	68	0
	4166		74.33	0	52.3	44.67	58	0		4139		72.33	76.67	45.3	35	62.7	0
	4170		83.33	1.33	52.3	34.33	69.3	0		4142		77.33	78.33	40	34.67	64	0
	4172		75.33	83.67	39.7	44	83	63.67		4166		74.33	0	52.3	44.67	58	0
	4173		81	81.33	41.3	47.67	68	57		4170		83.33	1.33	52.3	34.33	69.3	0
	4174		60.33	58	36.3	32.33	68	57		4172		75.33	83.67	39.7	44	83	63.67
Mean			72.7888	47.4162	42.9413	34.0838	67.625	22.2088		4173		81	81.33	41.3	47.67	68	57
SD			9.04343	39.6565	6.44095	14.9332	7.2669	30.72		4174		60.33	58	36.3	32.33	68	57
"B" Animals- Sham									Mean			72.7888	47.4162	42.9413	34.0838	67.625	22.2088
			93.67	92.67	47.3	45.33	53	50	SD			9.04343	39.6565	6.44095	14.9332	7.2669	30.72
			85	79.33	41.3	42.33	46.3	50.67		"B" Animals- Sham
			81	81.33	50.7	52.67	47.7	58.67		4175		71.33	77.67	41.3	19.33	54	61.33
			67	60.67	53	48.33	62.3	66		4180		88.67	75	45.3	43.33	75	64.67
Mean			81.6675	78.5	48.075	47.165	52.325	56.335		4184		61	62.33	41.7	41.33	55.3	50
SD			11.1168	13.2589	5.08748	4.41236	7.24908	7.5518		4160		93.67	92.67	47.3	45.33	53	50
										4161		85	79.33	41.3	42.33	46.3	50.67
										4162		81	81.33	50.7	52.67	47.7	58.67
										4181		67	60.67	53	48.33	62.3	66
									Mean			78.2386	75.5714	45.8	41.8071	56.2286	57.3343
									SD			12.0519	11.1188	4.755	10.6537	9.80471	7.05518
	"A" Animals- Ischemic		Hippo CA1 Left	Hippo CA1 Right	Hippo CA3 Left	Hippo CA3 Right	Cortex (Layer 5) Left	Cortex (Layer 5) Right	"A" Animals- Ischemic			Hippo CA1 Left	Hippo CA1 Right	Hippo CA3 Left	Hippo CA3 Right	Cortex (Layer 5) Left	Cortex (Layer 5) Right
	4131		41.33	0	40.67	0	61.67	0		4131		41.33	0	40.67	0	61.67	0
	4138		65.33	74.33	47.3	34	52.7	0		4138		65.33	74.33	47.3	34	52.7	0
	4176		66.67	68.33	46.7	45	53.3	49.67		4176		66.67	68.33	46.7	45	53.3	49.67
	4177		78.67	32	41.3	36.67	52.3	56		4177		78.67	32	41.3	36.67	52.3	56
	4182		62.67	63.67	49.3	43.33	55.3	51.67		4182		62.67	63.67	49.3	43.33	55.3	51.67
	4183		66.67	63.67	41.3	41	49	60		4183		66.67	63.67	41.3	41	49	60
Mean			63.5567	50.3333	44.4283	33.3333	54.045	36.2233	Mean			63.5567	50.3333	44.4283	33.3333	54.045	36.2233
SD			12.2127	28.7228	3.76399	16.8375	4.25621	28.2847	SD			12.2127	28.7228	3.76399	16.8375	4.25621	28.2847
SEM			4.98583	11.7261	1.53664	6.87389	1.73759	11.5472	SEM			4.98583	11.7261	1.53664	6.87389	1.73759	11.5472
	"A" Animals- Sham
	4175		71.33	77.67	41.3	19.33	54	61.33	"A" Animals- Sham
	4180		88.67	75	45.3	43.33	75	64.67		4175		71.33	77.67	41.3	19.33	54	61.33
	4184		61	62.33	41.7	41.33	55.3	50		4180		88.67	75	45.3	43.33	75	64.67
Mean			73.6667	71.6667	42.7667	34.6633	61.4333	58.6667		4184		61	62.33	41.7	41.33	55.3	50
SD			13.9822	8.19526	2.20303	13.3167	11.767	7.6891		4160		93.67	92.67	47.3	45.33	53	50
SEM			8.07263	4.73153	1.27192	7.68838	6.79371	4.4393		4161		85	79.33	41.3	42.33	46.3	50.67
										4162		81	81.33	50.7	52.67	47.7	58.67
"B" Animals- Ischemic	4136		58.33	0	36.33	0	68	0		4181		67	60.67	53	48.33	62.3	66
	4139		72.33	76.67	45.3	35	62.7	0	Mean			78.2386	75.5714	45.8	41.8071	56.2286	57.3343
	4142		77.33	78.33	40	34.67	64	0	SD			12.0519	11.1188	4.755	10.6537	9.80471	7.05518
	4166		74.33	0	52.3	44.67	58	0	SEM			4.55519	4.20252	1.79722	4.0267	3.70583	2.66661
	4170		83.33	1.33	52.3	34.33	69.3	0
	4172		75.33	83.67	39.7	44	83	63.67	"B" Animals- Ischemic	4136		58.33	0	36.33	0	68	0
	4173		81	81.33	41.3	47.67	68	57		4139		72.33	76.67	45.3	35	62.7	0
	4174		60.33	58	36.3	32.33	68	57		4142		77.33	78.33	40	34.67	64	0
Mean			72.7888	47.4162	42.9413	34.0838	67.625	22.2088		4166		74.33	0	52.3	44.67	58	0
SD			9.04343	39.6565	6.44095	14.9332	7.2669	30.72		4170		83.33	1.33	52.3	34.33	69.3	0
SEM			3.19734	14.0207	2.27722	5.27969	2.56924	10.8612		4172		75.33	83.67	39.7	44	83	63.67
"B" Animals- Sham										4173		81	81.33	41.3	47.67	68	57
	4160		93.67	92.67	47.3	45.33	53	50		4174		60.33	58	36.3	32.33	68	57
	4161		85	79.33	41.3	42.33	46.3	50.67	Mean			72.7888	47.4162	42.9413	34.0838	67.625	22.2088
	4162		81	81.33	50.7	52.67	47.7	58.67	SD			9.04343	39.6565	6.44095	14.9332	7.2669	30.72
	4181		67	60.67	53	48.33	62.3	66	SEM			3.19734	14.0207	2.27722	5.27969	2.56924	10.8612
Mean			81.6675	78.5	48.075	47.165	52.325	56.335
SD			11.1168	13.2589	5.08748	4.41236	7.24908	7.5518
SEM			5.55838	6.62945	2.54374	2.20618	3.62454	3.7759
										"B" Animals- Sham
										4175		71.33	77.67	41.3	19.33	54	61.33
										4180		88.67	75	45.3	43.33	75	64.67
										4184		61	62.33	41.7	41.33	55.3	50
										4160		93.67	92.67	47.3	45.33	53	50
										4161		85	79.33	41.3	42.33	46.3	50.67
										4162		81	81.33	50.7	52.67	47.7	58.67
										4181		67	60.67	53	48.33	62.3	66
									Mean			78.2386	75.5714	45.8	41.8071	56.2286	57.3343
									SD			12.0519	11.1188	4.755	10.6537	9.80471	7.05518
									SEM			4.55519	4.20252	1.79722	4.0267	3.70583	2.66661
						"A" Animals = TNF-alpha Transgenic Rats
						"B"Animals = Non-transgenic Littermates
